# Supplementary material for: QTL affecting stress response to crowding in a rainbow trout broodstock population
Source: BMC Genet. 2012 Nov 7;13:97. doi: 10.1186/1471-2156-13-97 (PMC3531310; doi:10.1186/1471-2156-13-97)
Supplement: Additional file 1 — STR loci testing for Mendelian segregation distortion (MSD). In outbred populations, the progeny of an informative QTL mapping family can have any of these marker genotype proportions: 1:1; 1:2:1 and 1:1:1:1. Within each of seven FS families, the marker genotype counts were performed using a Perl script (Written by G. GAO, unpublished). Then , the STR loci were tested for MSD using Chi-Square goodness-of-fit test of marker genotype counts to expected proportions under Mendelian segregation with SAS Procedure FREQ (SAS, 2007) using a default significance level of α = 0.01. [file 1471-2156-13-97-S1.xlsx]

## Sheet: family1
Marker	Chi-Square	DF	Asymptotic Pr > ChiSq	MC1 Pr >= ChiSq	Segregation type2		RESULTS: 3 out of 346 loci (1%) had significant departure from expected MS (a=0.01)
OMM1599	11.8421	1	0.0006	0.00072	11
OMM1670	13.5556	3	0.0036	0.0035	1111		Methods:
OMY120INRAb	11.8182	3	0.008	0.0081	1111		Marker genotype counts performed using a Perl script (G. Gao, unpublished). Then,
OMM1264	11	3	0.0117	0.0106	1111		Chi-Square goodness-of-fit test of marker genotype counts to expected proportions under Mendelian segregation
OMM1405	10.8095	3	0.0128	0.0119	1111		was performed with SAS FREQ Procedure (SAS, 2007) using a default significance level of a = 0.01. Finally,
OMM5312	10.8	3	0.0129	0.0128	1111		results output from SAS were summarized using another PERL script (G. Gao, unpublished).
OMM1426	10.8	3	0.0129	0.0133	1111
GH1INRA	9	2	0.0111	0.0144	121		Footnotes:
OMM1341	8.0526	2	0.0178	0.0186	121		1Monte Carlo (MC) estimation of exact P-values using 100,000 samples.
OMM5074a	6.3684	1	0.0116	0.0194	11		2Loci tested had three expected marker genotype Mendelian segregation proportions: 1:1; 1:2:1; and 1:1:1:1.
OMM1238	10	3	0.0186	0.0204	1111
OMM1439	9.6364	3	0.0219	0.0209	1111		References:
OMM3120	10	3	0.0186	0.0213	1111		SAS: SAS 9.1.3 Help and Documentation. Cary, NC: SAS Institute Inc.; 2007.
OMY1013UW	9.2857	3	0.0257	0.0248	1111
OMM1118	9.2857	3	0.0257	0.0257	1111
OMM1665	9.2857	3	0.0257	0.0258	1111
OMM5165b	9.2857	3	0.0257	0.0262	1111
OMM1330b	5.7619	1	0.0164	0.0271	11
OMM1681	5.7619	1	0.0164	0.0278	11
OMM1357	8.8	3	0.0321	0.0297	1111
OMM5035	5.5556	1	0.0184	0.0305	11
OMM1412a	5	1	0.0253	0.0416	11
OMM1201	5	1	0.0253	0.0425	11
OMY1UoG	8.1579	3	0.0429	0.0444	1111
OMM1510	8.1579	3	0.0429	0.0451	1111
OMM5116	8.1579	3	0.0429	0.0456	1111
OMM3018	8.1429	3	0.0431	0.0464	1111
OMM1002	5.9	2	0.0523	0.0554	121
OMYRGT51TUF	7.6	3	0.055	0.0585	1111
OMM1080	7.6	3	0.055	0.0589	1111
OMM5108	7.381	3	0.0607	0.0608	1111
OMM1808	7.6	3	0.055	0.0613	1111
OMM3126	7.381	3	0.0607	0.0614	1111
OMM1660	7.4545	3	0.0587	0.07	1111
OMM1369	5.4444	2	0.0657	0.0744	121
OmyD_AlnTUF	3.8571	1	0.0495	0.0798	11
OMM1544	6.8947	3	0.0753	0.0817	1111
OMM1798	6.619	3	0.0851	0.0849	1111
OMM1155	6.619	3	0.0851	0.0852	1111
OMM1134b	6.8	3	0.0786	0.0887	1111
STR7INRA	3.7692	1	0.0522	0.0915	11
OMM5216	6.6	3	0.0858	0.0955	1111
BHMS252	4.7143	2	0.0947	0.0985	121
OMM1202a	3.2	1	0.0736	0.1127	11
OMM1056	6.2381	3	0.1006	0.1132	1111
OMM5255	6.2381	3	0.1006	0.1137	1111
OMM1158	3.2	1	0.0736	0.1154	11
OMM5233	3.2	1	0.0736	0.1154	11
OMY1189UWa	4.2381	2	0.1201	0.1176	121
OMM1457	3.2667	1	0.0707	0.1179	11
OMM5090	5.8571	3	0.1188	0.1323	1111
OMM1236	5.8571	3	0.1188	0.1328	1111
OMY1090UW	5.8571	3	0.1188	0.1334	1111
OMM5179	5.8571	3	0.1188	0.1339	1111
OMM1221	5.6316	3	0.131	0.1394	1111
OMM1124a	5.6316	3	0.131	0.1396	1111
OMM1277	5.6316	3	0.131	0.1396	1111
OMM5324	5.3529	3	0.1477	0.151	1111
CB497405	5.5556	3	0.1354	0.1537	1111
OMM1337	3.8421	2	0.1465	0.1594	121
OMM3111	3.8421	2	0.1465	0.161	121
CR373404	3.8571	2	0.1454	0.1649	121
OMM5174	2.5789	1	0.1083	0.1651	11
OMM5121	2.5789	1	0.1083	0.1675	11
OMM1752b	2.5789	1	0.1083	0.1676	11
OMM1066	5.0952	3	0.165	0.1714	1111
OMM1026	5.0952	3	0.165	0.1721	1111
OMM1322	5.0952	3	0.165	0.1726	1111
OMY1212UW	5.2105	3	0.157	0.1737	1111
OMM5176	5.0952	3	0.165	0.1738	1111
OMYRGT28TUF	5.0952	3	0.165	0.1746	1111
OMM5106b	5.2105	3	0.157	0.1749	1111
OMM5029	5.0952	3	0.165	0.1752	1111
OMM1712	5.2	3	0.1577	0.1829	1111
OMM1089	5.2	3	0.1577	0.1837	1111
OMM1582	5.2	3	0.1577	0.186	1111
OMM1424a	3.6	2	0.1653	0.1872	121
OMM5025	3.6	2	0.1653	0.1874	121
OMM1715a	2.3333	1	0.1266	0.1875	11
OMM3099	2.3333	1	0.1266	0.1876	11
OMM3121	2.3333	1	0.1266	0.1884	11
OMM1330a	2.3333	1	0.1266	0.1888	11
OMM1663b	2.3333	1	0.1266	0.1888	11
OMM1211	2.3333	1	0.1266	0.1895	11
OMM1513	2.3333	1	0.1266	0.1896	11
OMM1313	2.3333	1	0.1266	0.1903	11
BX313739	2.3333	1	0.1266	0.1906	11
OMM5165a	2.3333	1	0.1266	0.1908	11
OMM1662	2.3333	1	0.1266	0.1921	11
OMM1628	3.2	2	0.2019	0.2068	121
OMM1566	4.8	3	0.187	0.2069	1111
Ssa119NVH	4.7143	3	0.194	0.2095	1111
OMM1109	2.25	1	0.1336	0.2128	11
OMM5137	4.6667	3	0.1979	0.2149	1111
OMM1557	4.3333	3	0.2276	0.2364	1111
OMM1200b	2	1	0.1573	0.2371	11
OMM3027	2	1	0.1573	0.2379	11
OMM1508	4.3333	3	0.2276	0.2393	1111
OMM1368	4.4	3	0.2214	0.2401	1111
OMM1661	1.8	1	0.1797	0.2611	11
OmyRGT6TUFa	1.8	1	0.1797	0.263	11
OMM1636	4	3	0.2615	0.2803	1111
OMY120INRAa	3.9524	3	0.2667	0.2994	1111
OMM5058	3.9524	3	0.2667	0.3002	1111
OMM5156	3.5263	3	0.3174	0.3253	1111
OMYFGT23TUF	3.5263	3	0.3174	0.3283	1111
OMM1711	3.5263	3	0.3174	0.3303	1111
OMM1772	1.4706	1	0.2253	0.3311	11
OMM1207	3.5714	3	0.3116	0.3473	1111
OMM1257	3.6	3	0.308	0.3481	1111
OMM1362	3.6	3	0.308	0.3483	1111
OMM1623	3.6	3	0.308	0.3493	1111
OMY1002UW	3.6	3	0.308	0.3517	1111
OMM1740	3.5714	3	0.3116	0.352	1111
OMM1365	1.3158	1	0.2513	0.3591	11
OMM1408	3.1905	3	0.3632	0.3721	1111
OMM1559	1.1905	1	0.2752	0.3808	11
OMM5143	1.1905	1	0.2752	0.3812	11
OMM1316	1.1905	1	0.2752	0.3835	11
OMM1563	1.1905	1	0.2752	0.3837	11
OMY7iiDIASa	1.1905	1	0.2752	0.3837	11
OMM5167	1.1905	1	0.2752	0.3845	11
OMM1448	3.1053	3	0.3757	0.4258	1111
OMM1232	3.1053	3	0.3757	0.4289	1111
OMM1753	3.1053	3	0.3757	0.4299	1111
OMM1303	2.8889	3	0.4091	0.4349	1111
OMM1436	2.8095	3	0.4219	0.4665	1111
OMM5254	2.8095	3	0.4219	0.4666	1111
OMM1275	2.8095	3	0.4219	0.4694	1111
OMM5062	1.6	2	0.4493	0.4699	121
OMM1107	0.8889	1	0.3458	0.4778	11
OMM1491	0.8889	1	0.3458	0.4799	11
OMM5275	0.8889	1	0.3458	0.4814	11
OMM5100	1.5714	2	0.4558	0.4909	121
OMM1306	2.8	3	0.4235	0.4999	1111
OMM5217	2.8	3	0.4235	0.5001	1111
OmyRGT6TUFb	2.8	3	0.4235	0.5001	1111
BX881655	2.8	3	0.4235	0.5003	1111
OMM1075	2.8	3	0.4235	0.5011	1111
OMM1462	0.8	1	0.3711	0.5011	11
BX870052	0.8	1	0.3711	0.5013	11
OMM1152	0.8	1	0.3711	0.5014	11
BX913059	0.8	1	0.3711	0.5016	11
OMM1124b	2.6842	3	0.4429	0.5018	1111
OMM1261	2.8	3	0.4235	0.5018	1111
CA061915	2.8	3	0.4235	0.5022	1111
OMM1424b	0.8	1	0.3711	0.5024	11
OMM1438	0.8	1	0.3711	0.5029	11
Oneu8	2.8	3	0.4235	0.5031	1111
OMM1134a	0.8	1	0.3711	0.5032	11
OMM1412b	0.8	1	0.3711	0.5034	11
OMM1214	2.6842	3	0.4429	0.5036	1111
OMM1302	2.5294	3	0.47	0.5045	1111
OMM1060	0.8	1	0.3711	0.5046	11
SSA439NCVM	0.8	1	0.3711	0.5059	11
OMM1459	2.4	3	0.4936	0.5275	1111
OMM1573	2.4	3	0.4936	0.5285	1111
OMM1265	2.4	3	0.4936	0.5313	1111
OMM1443	2.4444	3	0.4854	0.5316	1111
OMM1382	2.2632	3	0.5196	0.5426	1111
BX870052	1.2	2	0.5488	0.5685	121
OMM1375	1.2	2	0.5488	0.5695	121
OMM1288	0.6923	1	0.4054	0.5799	11
OMM1729	2.0476	3	0.5626	0.5933	1111
OMM1371	2.0476	3	0.5626	0.597	1111
OMM1228	2	3	0.5724	0.6263	1111
OMM1643	0.5294	1	0.4669	0.6272	11
OMM1263	2.0588	3	0.5603	0.6274	1111
BX873975	0.5294	1	0.4669	0.6284	11
BX887563	2	3	0.5724	0.6304	1111
OMYRGT32TUF	1	2	0.6065	0.6304	121
BX087219	2	3	0.5724	0.6316	1111
OMY1000UW	0.4737	1	0.4913	0.6452	11
OMM1756	0.4737	1	0.4913	0.646	11
OMM1125a	0.4737	1	0.4913	0.6462	11
OMM1196	0.4737	1	0.4913	0.6463	11
OMM1256	0.4737	1	0.4913	0.6471	11
OMM1130	0.4737	1	0.4913	0.6473	11
OMM1780	0.4737	1	0.4913	0.6474	11
OMM5074b	0.4737	1	0.4913	0.6482	11
Ogo2b	0.4737	1	0.4913	0.6494	11
OMM1381	0.4286	1	0.5127	0.6626	11
OMM1194	0.4286	1	0.5127	0.6628	11
OMM1468	0.4286	1	0.5127	0.663	11
OMM3080	0.4286	1	0.5127	0.6634	11
OMM1579	0.4286	1	0.5127	0.6637	11
OMM5316	0.4286	1	0.5127	0.6637	11
OMY1189UWb	0.4286	1	0.5127	0.6637	11
OMM1603	0.4286	1	0.5127	0.6643	11
OMYRGT8TUF	0.4286	1	0.5127	0.6643	11
OMM1391a	0.4286	1	0.5127	0.6647	11
OMM1465	0.4286	1	0.5127	0.6647	11
OMM1461	0.4286	1	0.5127	0.6648	11
OMY7iiDIASb	0.4286	1	0.5127	0.6648	11
OMM1440	0.4286	1	0.5127	0.6659	11
OMM5157	0.4286	1	0.5127	0.6667	11
OMM1355	1.8421	3	0.6058	0.6676	1111
OMM1415	1.8421	3	0.6058	0.6677	1111
OMM5281	1.8421	3	0.6058	0.6685	1111
OMM1578b	1.8421	3	0.6058	0.669	1111
OMM1298	1.8421	3	0.6058	0.6691	1111
OMY105DU	1.8421	3	0.6058	0.6692	1111
OMM5206	1.8421	3	0.6058	0.6695	1111
OMM1205	1.8421	3	0.6058	0.6697	1111
OMM1749	1.8421	3	0.6058	0.6708	1111
OMM1578a	1.8421	3	0.6058	0.6712	1111
OMM1607	1.1	2	0.5769	0.6731	121
OMYFGT18TUF	1.1	2	0.5769	0.675	121
OMM1200a	2	3	0.5724	0.6794	1111
OMM5138	2	3	0.5724	0.6817	1111
OMM1333	1.6	3	0.6594	0.6904	1111
OMM1191	1.6	3	0.6594	0.6905	1111
OMM3042	1.6	3	0.6594	0.6927	1111
OMM1460	1.6667	3	0.6444	0.6978	1111
OMM1084	1.6667	3	0.6444	0.7001	1111
OMM1311	1.6667	3	0.6444	0.7003	1111
OMY1001UW	1.6667	3	0.6444	0.7009	1111
OMY1225UW	1.6667	3	0.6444	0.7028	1111
OMM1054	2	3	0.5724	0.7051	1111
OMM1135	2	3	0.5724	0.7196	1111
OMM1096	1.5882	3	0.6621	0.7298	1111
OMM1360	1.5882	3	0.6621	0.7312	1111
OMM1584	1.5882	3	0.6621	0.7321	1111
OMM1708	0.5	2	0.7788	0.7619	121
OMM1270	1.4211	3	0.7006	0.7644	1111
OMM3144	1.4211	3	0.7006	0.7666	1111
OMM1182a	1.4211	3	0.7006	0.7683	1111
OMYRGT17TUF	0.5238	2	0.7696	0.7823	121
OMM1632	0.5238	2	0.7696	0.7835	121
OMM1170	1.2857	3	0.7325	0.7872	1111
OMM1797	1.2857	3	0.7325	0.7885	1111
OMM1093	1.5	3	0.6823	0.789	1111
OMM1625	1.2857	3	0.7325	0.7892	1111
OMM1532	1.2857	3	0.7325	0.7909	1111
OMM1295	1.2857	3	0.7325	0.7924	1111
OMM5133	0.25	1	0.6171	0.8021	11
OMM5288	0.4	2	0.8187	0.805	121
OMM3092	1.4286	3	0.6989	0.8091	1111
OMM5152	0.2222	1	0.6374	0.8133	11
OMY1177UWa	0.2222	1	0.6374	0.8136	11
OMM5327	0.2222	1	0.6374	0.8146	11
OMY105INRA	0.2222	1	0.6374	0.8147	11
OMY1177UWb	0.2222	1	0.6374	0.8149	11
OMM1327	0.2222	1	0.6374	0.815	11
OMM1113	0.2222	1	0.6374	0.8154	11
OMM3065	0.2222	1	0.6374	0.8156	11
OMM3022	0.2	1	0.6547	0.8228	11
OMM1549a	0.2	1	0.6547	0.8231	11
OMM1516	0.2	1	0.6547	0.8232	11
OMM5198	0.2	1	0.6547	0.8235	11
OMM5195	0.2	1	0.6547	0.8236	11
OMM1752a	0.2	1	0.6547	0.8237	11
OMM5267	0.2	1	0.6547	0.8238	11
OMM1139	0.2	1	0.6547	0.8239	11
OMM1796	0.2	1	0.6547	0.8243	11
OMM1539a	0.2	1	0.6547	0.8244	11
OMM5164	0.2	1	0.6547	0.8244	11
OMM5153	0.2	1	0.6547	0.8245	11
OMM1804	0.2	1	0.6547	0.8246	11
OMYFGT2TUF	0.2	1	0.6547	0.8248	11
OMM1005	0.2	1	0.6547	0.8257	11
OMM1057	0.2	1	0.6547	0.8266	11
CR372971	1.2	3	0.753	0.8364	1111
OMM1764b	1.2	3	0.753	0.837	1111
OMM1036	1.2	3	0.753	0.8371	1111
OMM1746	1.2	3	0.753	0.8376	1111
OMM3044	1.2	3	0.753	0.8376	1111
OMM1097	1.2	3	0.753	0.8383	1111
OMM1539b	1.2	3	0.753	0.8387	1111
CR371139	1.2	3	0.753	0.839	1111
OMM1220	1.2	3	0.753	0.8395	1111
OMM1451	1	3	0.8013	0.8491	1111
OMM1092	1	3	0.8013	0.8494	1111
BX863758	1	3	0.8013	0.8507	1111
OMM1209	1	3	0.8013	0.8507	1111
OMM5109	1	3	0.8013	0.8508	1111
OMM1433	1	3	0.8013	0.8515	1111
BX310634	1	3	0.8013	0.8538	1111
OMM1467	1.1111	3	0.7744	0.8575	1111
BHMS429	1.1111	3	0.7744	0.8579	1111
OMM1669	1.1111	3	0.7744	0.8611	1111
OMM1543	0.9048	3	0.8243	0.8677	1111
OMM1596	0.9048	3	0.8243	0.8698	1111
OMM1447	0.9048	3	0.8243	0.8701	1111
OMM5192	0.9048	3	0.8243	0.8703	1111
OMM1548	0.8	3	0.8495	0.8832	1111
BX873238	0.4286	2	0.8071	0.8844	121
OMM1042	1	3	0.8013	0.9138	1111
OMM3020	0.6471	3	0.8856	0.9488	1111
OMM1657b	0.3	2	0.8607	0.9567	121
OMY207UoG	0.5789	3	0.9012	0.9577	1111
OMY4DIAS	0.5238	3	0.9136	0.9626	1111
OMM1241	0.5238	3	0.9136	0.963	1111
CA054565	0.5238	3	0.9136	0.9632	1111
OMM5306	0.5238	3	0.9136	0.9633	1111
OMM1512	0.5238	3	0.9136	0.9637	1111
OMM5044	0.4	3	0.9402	0.9889	1111
OMM1069	0.4	3	0.9402	0.9893	1111
OMM1449	0.4	3	0.9402	0.9893	1111
OMM1764a	0.4	3	0.9402	0.9895	1111
OMM1776	0.4	3	0.9402	0.9895	1111
OMM1231	0.4	3	0.9402	0.9898	1111
OMM1082	0.4	3	0.9402	0.9899	1111
OMY1032U	0.4	3	0.9402	0.9901	1111
BX082639	0.0526	1	0.8185	1	11
CA055420	0.0588	1	0.8084	1	11
Ogo2a	0.0526	1	0.8185	1	11
OMM1003	0	1	1	1	11
OMM1039	0	1	1	1	11
OMM1159	0.0526	1	0.8185	1	11
OMM1182b	0.0526	1	0.8185	1	11
OMM1192	0.0476	1	0.8273	1	11
OMM1310	0.0526	1	0.8185	1	11
OMM1315	0.0476	1	0.8273	1	11
OMM1347	0.0526	1	0.8185	1	11
OMM1389	0.0476	1	0.8273	1	11
OMM1444a	0.0588	1	0.8084	1	11
OMM1444b	0.0588	1	0.8084	1	11
OMM1606	0.0476	1	0.8273	1	11
OMM1658	0.0476	1	0.8273	1	11
OMM1768	0	1	1	1	11
OMM1828	0.0476	1	0.8273	1	11
OMM3076	0.0476	1	0.8273	1	11
OMM3142	0.0476	1	0.8273	1	11
OMM5014	0.0476	1	0.8273	1	11
OMM5054	0.0526	1	0.8185	1	11
OMM5065	0.0526	1	0.8185	1	11
OMM5099	0.0476	1	0.8273	1	11
OMM5106a	0.0526	1	0.8185	1	11
OMM5126	0.0476	1	0.8273	1	11
OMM5160	0.0476	1	0.8273	1	11
OMM5162	0.0526	1	0.8185	1	11
OMM5182	0.0476	1	0.8273	1	11
OMM5213	0.0476	1	0.8273	1	11
OMM5261	0	1	1	1	11
OMM5305	0.0476	1	0.8273	1	11
OMM5309	0	2	1	1	121
OMM5310	0	1	1	1	11
Ssa20_19NUIG	0.0588	1	0.8084	1	11
OMY7INRA	0.1429	3	0.9862	1	1111
SSA289DU	0	1	1	1	11
OMYFGT24TUF	0.0476	1	0.8273	1	11
OMY110INRA	0	1	1	1	11
OMYOGT4TUF	0.0476	1	0.8273	1	11
One10ASC	0.0526	1	0.8185	1	11
SSA0035	0.1429	3	0.9862	1	1111

## Sheet: family2
Marker	Chi-Square	DF	Asymptotic Pr > ChiSq	MC1 Pr >= ChiSq	Segregation type2		RESULTS: 20 out of 330 loci (6%) had significant departure from expected MS (a=0.01)
OMM1451	34.3714	3	<.0001	0	1111
OMM1740	28.6667	3	<.0001	0	1111		Methods:
OMY4DIAS	22.8065	3	<.0001	7e-05	1111		Marker genotype counts performed using a Perl script (G. Gao, unpublished). Then,
OMY7iiDIASa	14.2353	1	0.0002	0.00017	11		Chi-Square goodness-of-fit test of marker genotype counts to expected proportions under Mendelian segregation
OMM1772	19.3333	3	0.0002	0.00023	1111		was performed with SAS FREQ Procedure (SAS, 2007) using a default significance level of a = 0.01. Finally,
OMY105DU	10.9394	1	0.0009	0.0012	11		results output from SAS were summarized using another PERL script (G. Gao, unpublished).
OMM1238	13.3429	2	0.0013	0.0013	121
OMM1670	10.9394	1	0.0009	0.0013	11		Footnotes:
OMM1275	14.4483	3	0.0024	0.0019	1111		1Monte Carlo (MC) estimation of exact P-values using 100,000 samples.
OMM5106a	9.8462	1	0.0017	0.0025	11		2Loci tested had three expected marker genotype Mendelian segregation proportions: 1:1; 1:2:1; and 1:1:1:1.
OMM1170	13.2	3	0.0042	0.0045	1111
OMM1298	12.9333	3	0.0048	0.0048	1111		References:
OMM1424b	8.2571	1	0.0041	0.0058	11		SAS: SAS 9.1.3 Help and Documentation. Cary, NC: SAS Institute Inc.; 2007.
OMM5058	8.2571	1	0.0041	0.0059	11
OMM1381	8.2571	1	0.0041	0.006	11		QTL flanking marker with significant MSD (P<0.01)
OMM1194	9.7647	2	0.0076	0.0062	121		Non-significant QTL flanking marker with significant MSD (P<0.01)
OMM5233	7.5294	1	0.0061	0.0087	11
OMM1603	7.5294	1	0.0061	0.0088	11
OMM3099	7.5294	1	0.0061	0.0088	11
OMYRGT28TUF	11.6897	3	0.0085	0.0093	1111
OMM1356	7.2581	1	0.0071	0.0105	11
OMM1158	6.8182	1	0.009	0.0129	11
OMM1661	6.8182	1	0.009	0.0131	11
OMM1536	6.8182	1	0.009	0.0135	11
OMM1548	10.75	3	0.0132	0.0137	1111
BX087219	8.3143	2	0.0157	0.0157	121
OMM1134a	6.4286	1	0.0112	0.0161	11
OMM5153	8.25	2	0.0162	0.0168	121
OMM1549a	6.4286	1	0.0112	0.0169	11
OMM1642	10.2727	3	0.0164	0.017	1111
OMM1426	10	3	0.0186	0.0185	1111
OMM1263	10	3	0.0186	0.0195	1111
OMM5217	10	3	0.0186	0.0215	1111
OMM1406	7.5882	2	0.0225	0.0225	121
OMM1226a	9.303	3	0.0255	0.0243	1111
OMM1440	5.7647	1	0.0164	0.0244	11
OMM1405	5.7647	1	0.0164	0.0246	11
OMM3120	5.7647	1	0.0164	0.0247	11
SSA289DU	5.7647	1	0.0164	0.0247	11
OMM1347	5.7647	1	0.0164	0.0252	11
OMM1669	5.7647	1	0.0164	0.0252	11
OMY1212UW	5.7619	1	0.0164	0.0253	11
CA054565	9.2069	3	0.0267	0.0256	1111
OMM1573	9.2	3	0.0267	0.0269	1111
OMM5310	5.5385	1	0.0186	0.0286	11
OMM5062	8.6129	3	0.0349	0.0328	1111
OMM1310	5.1212	1	0.0236	0.035	11
OMM1391b	5.1212	1	0.0236	0.0352	11
OMM3056	8.44	3	0.0377	0.0359	1111
OMM1796	8.5882	3	0.0353	0.0368	1111
OMM1375	4.8286	1	0.028	0.0405	11
OMM1421	4.8286	1	0.028	0.0409	11
OMY13DIA	4.8286	1	0.028	0.0409	11
OMM1658	4.8286	1	0.028	0.0422	11
OMM1657b	4.8	1	0.0285	0.0432	11
OMM5156	8.0968	3	0.0441	0.0433	1111
OMM1389	6.0323	2	0.049	0.0491	121
Ssa119NVH	7.8462	3	0.0493	0.0503	1111
OMYFGT18TUF	7.8276	3	0.0497	0.052	1111
OMM5174	5.7647	2	0.056	0.0554	121
OMM1625	4.2353	1	0.0396	0.0564	11
OMM5195	4.2353	1	0.0396	0.0565	11
OMY1013UW	4.2353	1	0.0396	0.0574	11
OMM1584	4.2353	1	0.0396	0.0581	11
Ogo2a	7.48	3	0.0581	0.0583	1111
OMM1139	7.5185	3	0.0571	0.0598	1111
OMM1362	7	3	0.0719	0.0675	1111
OMM1619	3.9032	1	0.0482	0.0714	11
OMM1636	5.3636	2	0.0684	0.0715	121
OMM1313	5.3636	2	0.0684	0.0718	121
OMM5035	5.3636	2	0.0684	0.0738	121
OMM1436	3.6667	1	0.0555	0.0787	11
OMM5065	6.6296	3	0.0847	0.0857	1111
OMM1333	3.5714	1	0.0588	0.0863	11
OMM1708	3.5714	1	0.0588	0.0866	11
OMM5261	3.4571	1	0.063	0.0892	11
OMM1415	6.4483	3	0.0917	0.0921	1111
OMM1657a	3.3333	1	0.0679	0.099	11
OMY7INRA	6.3333	3	0.0965	0.1067	1111
STR7INRA	3.24	1	0.0719	0.1077	11
OMM5203	3.125	1	0.0771	0.1099	11
OMM1566	2.9412	1	0.0863	0.1195	11
OMY1189UWa	2.9412	1	0.0863	0.1211	11
OMM5198	5.6923	3	0.1276	0.1275	1111
OMM1382	5.6667	3	0.129	0.1285	1111
CR372971	5.7407	3	0.1249	0.131	1111
OMYFGT23TUF	2.9091	1	0.0881	0.1348	11
OMM1433	2.7931	1	0.0947	0.1359	11
OMM1365	5.5714	3	0.1344	0.1402	1111
Oneu8	5.6957	3	0.1274	0.1424	1111
Ogo2b	2.6129	1	0.106	0.15	11
OMM1749	5.3448	3	0.1482	0.153	1111
One10ASC	5.4286	3	0.143	0.1567	1111
OMM1228	5.4286	3	0.143	0.1582	1111
OMM1764b	2.4545	1	0.1172	0.1631	11
OMM1322	5.4667	3	0.1406	0.1647	1111
OMY120INRAa	2.4545	1	0.1172	0.166	11
OMM1292	3.6875	2	0.1582	0.1669	121
OMM3121	5	3	0.1718	0.1694	1111
OMM1513	5	3	0.1718	0.1709	1111
OMM5192	5.2727	3	0.1529	0.1752	1111
OMYRGT8TUF	5.24	3	0.155	0.1768	1111
SSA439NCVM	5.0769	3	0.1663	0.181	1111
OMM1039	2.3333	1	0.1266	0.1897	11
OMM1236	4.7931	3	0.1876	0.1902	1111
OMM1306	4.7931	3	0.1876	0.1933	1111
OMM5160	4.8519	3	0.183	0.2037	1111
BX310634	4.8519	3	0.183	0.2045	1111
OMM5327	4.9091	3	0.1786	0.2051	1111
OMM5309	4.75	3	0.191	0.21	1111
OMM1449	4.6522	3	0.1991	0.2125	1111
OMM1315	4.5	3	0.2123	0.227	1111
OMY7iiDIASb	1.8824	1	0.1701	0.229	11
OMM1341	1.8824	1	0.1701	0.2294	11
OMM1026	1.8824	1	0.1701	0.2295	11
OMM1461	1.8824	1	0.1701	0.2306	11
OMM3020	4.2593	3	0.2348	0.242	1111
OMM1557	4.28	3	0.2328	0.2472	1111
OMM1309	1.8148	1	0.1779	0.2476	11
OMM1544	2.9412	2	0.2298	0.2523	121
OMM5165a	4.3043	3	0.2304	0.2528	1111
OMM1270	4.2414	3	0.2366	0.2565	1111
OMM3067	1.6897	1	0.1936	0.2635	11
OMM5162	2.697	2	0.2596	0.2642	121
OMM1109	1.6364	1	0.2008	0.286	11
BX863758	1.4848	1	0.223	0.2947	11
BHMS373	2.3714	2	0.3055	0.3018	121
OMM1599	3.7097	3	0.2946	0.3043	1111
OMM1828	3.8182	3	0.2818	0.3062	1111
OMM1209	1.4	1	0.2367	0.3089	11
OMM1604	1.4	1	0.2367	0.309	11
BX313739	1.4	1	0.2367	0.3092	11
OMM1084	1.4	1	0.2367	0.3096	11
OMM1532	1.4	1	0.2367	0.3096	11
OMM1663b	1.4	1	0.2367	0.3101	11
OMM1797	1.4	1	0.2367	0.3102	11
OMY110INRA	1.4	1	0.2367	0.3104	11
OMM1663a	1.4	1	0.2367	0.3106	11
OMM5213	3.6897	3	0.297	0.312	1111
OMM3044	3.6667	3	0.2998	0.3247	1111
OMM1582	1.3846	1	0.2393	0.3288	11
Ssa20_19NUIG	1.3846	1	0.2393	0.3288	11
OMM1467	1.4706	1	0.2253	0.3301	11
OMM5029	3.7143	3	0.294	0.3318	1111
OMM1409	1.2857	1	0.2568	0.3428	11
OMM1775	3.6	3	0.308	0.3513	1111
BHMS429	3.5714	3	0.3116	0.352	1111
OMM1093	1.3158	1	0.2513	0.3609	11
OMM1578b	3.1905	3	0.3632	0.3752	1111
OMM5216	1.125	1	0.2888	0.3752	11
OMM1056	3.32	3	0.3449	0.3819	1111
OMM1330b	3.2308	3	0.3574	0.3826	1111
OMM3018	3.1935	3	0.3627	0.3875	1111
OMM1159	3.2609	3	0.3531	0.3894	1111
BX870052	1.0588	1	0.3035	0.3895	11
OMM1241	3.1935	3	0.3627	0.3914	1111
OMM3111	1.0588	1	0.3035	0.3924	11
OMM1510	3.1429	3	0.3701	0.3957	1111
OMM1780	3.5	3	0.3208	0.4007	1111
OMM1443	1.087	1	0.2971	0.4053	11
BX082639	2.9231	3	0.4036	0.4244	1111
OmyRGT6TUFa	2.9231	3	0.4036	0.4244	1111
OMM5165b	3	3	0.3916	0.4296	1111
OMYRGT51TUF	2.8571	3	0.4142	0.433	1111
OMM1739	3	3	0.3916	0.4331	1111
OMM1097	0.9259	1	0.3359	0.4425	11
OMM1135	3.1818	3	0.3644	0.4428	1111
OMM1412b	0.9259	1	0.3359	0.443	11
OMM1776	0.9259	1	0.3359	0.4431	11
OMM1003	3.0909	3	0.3778	0.4534	1111
OMM3092	0.8621	1	0.3532	0.4596	11
OMM1355	0.8621	1	0.3532	0.4616	11
OMM1656	0.8065	1	0.3692	0.4729	11
OMM1201	0.8065	1	0.3692	0.4732	11
CA061915	0.8065	1	0.3692	0.4744	11
OMYRGT17TUF	0.7576	1	0.3841	0.4824	11
CB497405	0.7576	1	0.3841	0.4849	11
OMM1746	0.7576	1	0.3841	0.4854	11
OMM1092	0.7576	1	0.3841	0.486	11
OMM1391a	0.7576	1	0.3841	0.4864	11
OMM3080	0.7576	1	0.3841	0.488	11
OMM5281	2.5	3	0.4753	0.4952	1111
OMM1660	0.7143	1	0.398	0.4985	11
OMM5306	0.7143	1	0.398	0.4988	11
OMM1623	0.8	1	0.3711	0.5021	11
OMM5176	0.8	1	0.3711	0.5023	11
OMM1371	2.5714	3	0.4625	0.5037	1111
OMM1665	0.7143	1	0.398	0.5038	11
CR373404	2.5152	3	0.4726	0.5059	1111
OMM1712	2.5294	3	0.47	0.5099	1111
OMM1264	2.5652	3	0.4636	0.5122	1111
OMM1424a	1.4	2	0.4966	0.5273	121
OMM1220	0.6667	1	0.4142	0.5409	11
OMM1764a	2.36	3	0.5011	0.5435	1111
OMM1277	2.2632	3	0.5196	0.5462	1111
OMM1784	2.36	3	0.5011	0.5468	1111
OMY1000UW	0.6154	1	0.4328	0.5567	11
OMM5267	0.6154	1	0.4328	0.5581	11
OMM1457	2.1852	3	0.5349	0.5796	1111
OMM1231	2.3333	3	0.5062	0.5802	1111
OMM1369	2.3333	3	0.5062	0.5822	1111
OMM1539b	1.1875	2	0.5523	0.5871	121
OMM1808	2.2667	3	0.5189	0.5912	1111
OMM1418	0.5	1	0.4795	0.5946	11
OMM1491	0.5	1	0.4795	0.5954	11
OMM1539a	0.5	1	0.4795	0.5968	11
OMM5179	0.4706	1	0.4927	0.6047	11
OMM1107	0.4706	1	0.4927	0.6057	11
OMM1207	0.4706	1	0.4927	0.6062	11
OMM1715a	0.4706	1	0.4927	0.6063	11
OMM3126	0.4706	1	0.4927	0.6068	11
OMM5152	0.4706	1	0.4927	0.607	11
OMM1662	0.4706	1	0.4927	0.6072	11
OMM3065	0.4706	1	0.4927	0.6074	11
OMM1596	0.4706	1	0.4927	0.6075	11
OMM3027	0.4706	1	0.4927	0.608	11
OMM5005	0.4706	1	0.4927	0.6081	11
OMM5255	0.4706	1	0.4927	0.6083	11
OMM1202a	0.4706	1	0.4927	0.6088	11
OMM1357	0.4706	1	0.4927	0.609	11
OMM1118	0.4706	1	0.4927	0.6094	11
OMM1774	0.4706	1	0.4927	0.6096	11
OMM1038	2	3	0.5724	0.6122	1111
OMM1302	2	3	0.5724	0.614	1111
OMM1447	2.0588	3	0.5603	0.6285	1111
OMM5182	2	3	0.5724	0.6398	1111
OMYOGT4TUF	2	3	0.5724	0.6404	1111
OMM5305	0.4737	1	0.4913	0.6453	11
OMM1036	1.8889	3	0.5958	0.6508	1111
OMM1578a	0.4286	1	0.5127	0.6619	11
OMM5206	0.4286	1	0.5127	0.6643	11
OMM3144	1.8421	3	0.6058	0.6705	1111
OMM5133	1.6923	3	0.6386	0.6776	1111
OMM1360	2	3	0.5724	0.6818	1111
OMM1516	1.5926	3	0.6611	0.6868	1111
OMM1729	1.75	3	0.6259	0.6868	1111
OMM1200b	1.5294	3	0.6755	0.6966	1111
OMM1412a	1.6667	3	0.6444	0.697	1111
CA367675	1.6667	3	0.6444	0.7003	1111
OMM1211	1.6667	3	0.6444	0.702	1111
OMYRGT32TUF	0.3333	1	0.5637	0.7048	11
OMM1155	1.4828	3	0.6863	0.7112	1111
OMM1338	0.3103	1	0.5775	0.7124	11
OMM1312	1.7273	3	0.6309	0.7138	1111
OMM1606	0.2903	1	0.59	0.7209	11
OMM1643	0.2727	1	0.6015	0.7268	11
OMM1711	0.2727	1	0.6015	0.7278	11
OMY1090UW	0.2727	1	0.6015	0.7286	11
OMY1UoG	0.2727	1	0.6015	0.7289	11
OMM3102	1.5882	3	0.6621	0.7293	1111
OMM1150	1.5217	3	0.6773	0.7306	1111
OMM1753	0.2571	1	0.6121	0.7344	11
OMM1628	0.2571	1	0.6121	0.7352	11
OMM1055	0.2571	1	0.6121	0.7354	11
OMY1002UW	0.2571	1	0.6121	0.7356	11
OMM5312	0.2571	1	0.6121	0.7361	11
OMM1345	0.2571	1	0.6121	0.7363	11
OMM1465	0.2571	1	0.6121	0.7376	11
OMM1214	0.2571	1	0.6121	0.7383	11
OMM1559	0.2571	1	0.6121	0.7388	11
OMM1075	1.4286	3	0.6989	0.7425	1111
OMM1330a	1.6364	3	0.6512	0.7439	1111
OMM1448	1.4	3	0.7055	0.7528	1111
BX887563	1.4	3	0.7055	0.7541	1111
OMM1549b	1.4	3	0.7055	0.7548	1111
OMM1607	1.4	3	0.7055	0.7577	1111
OMM5026	1.2963	3	0.73	0.7767	1111
OmyRGT6TUFb	1.2857	3	0.7325	0.7928	1111
OMM5204	1.2667	3	0.7371	0.7995	1111
OMM1054	1.4286	3	0.6989	0.8071	1111
BX913059	1.1739	3	0.7593	0.814	1111
OMY1032U	0.2222	1	0.6374	0.8149	11
OMM3042	0.1818	1	0.6698	0.8344	11
OMM5099	1.2	3	0.753	0.8379	1111
OMM1232	1.2	3	0.753	0.8399	1111
OMM5044	0.1667	1	0.6831	0.8406	11
OMM1234	0.1538	1	0.6949	0.8461	11
SSA0035	1	3	0.8013	0.8476	1111
OMM5100	0.1333	1	0.715	0.8546	11
OMM5254	0.125	1	0.7237	0.8581	11
GH1INRA	0.125	1	0.7237	0.8587	11
OMM1113	0.125	1	0.7237	0.8588	11
OMM1438	0.125	1	0.7237	0.8594	11
OMM1462	0.1176	1	0.7316	0.8622	11
OMY1189UWb	0.1176	1	0.7316	0.8635	11
OMM1332	0.1176	1	0.7316	0.8637	11
OMM1089	0.1176	1	0.7316	0.8638	11
OMM5090	0.1176	1	0.7316	0.8649	11
OMY1225UW	0.1176	1	0.7316	0.8657	11
OMM1768	0.1176	1	0.7316	0.8658	11
OMM5143	0.1176	1	0.7316	0.8663	11
OMM1311	0.871	3	0.8324	0.8702	1111
OMM1205	1	3	0.8013	0.8705	1111
OMM1288	0.8	3	0.8495	0.8827	1111
CR371139	0.8571	3	0.8358	0.8937	1111
OMM5108	0.8571	3	0.8358	0.895	1111
OMM1508	0.7037	3	0.8723	0.9031	1111
OMM5164	0.7692	3	0.8568	0.9123	1111
OMM1261	0.7692	3	0.8568	0.9135	1111
OMM5316	0.6552	3	0.8837	0.9137	1111
CA055420	0.6552	3	0.8837	0.914	1111
OMM1134b	0.6552	3	0.8837	0.9142	1111
OMM1042	0.6667	3	0.881	0.9328	1111
OMM5106b	0.5455	3	0.9088	0.9485	1111
OMM1468	0.4	3	0.9402	0.9672	1111
OMM1512	0.4783	3	0.9236	0.9679	1111
OMM1221	0.3333	3	0.9536	0.9918	1111
BHMS252	0.0323	1	0.8575	1	11
BX881655	0	1	1	1	11
OMM1002	0.0303	1	0.8618	1	11
OMM1069	0.04	1	0.8415	1	11
OMM1080	0.0286	1	0.8658	1	11
OMM1082	0	1	1	1	11
OMM1096	0	1	1	1	11
OMM1130	0	1	1	1	11
OMM1182a	0.0303	1	0.8618	1	11
OMM1257	0	1	1	1	11
OMM1265	0.0526	1	0.8185	1	11
OMM1316	0.1818	3	0.9805	1	1111
OMM1325	0.0286	1	0.8658	1	11
OMM5054	0.0303	1	0.8618	1	11
OMM5109	0.0303	1	0.8618	1	11
OMM5116	0	1	1	1	11
OMM5138	0	1	1	1	11
OMM5219	0.0286	1	0.8658	1	11
OMM5298	0.0286	1	0.8658	1	11
OMM5324	0.1765	3	0.9813	1	1111
OMY105INRA	0.037	1	0.8474	1	11
OMY207UoG	0.0435	1	0.8348	1	11
Ssa0025	0.0435	1	0.8348	1	11

## Sheet: family3
Marker	Chi-Square	DF	Asymptotic Pr > ChiSq	MC1 Pr >= ChiSq	Segregation type2		RESULTS: 13 out of 359 loci (4%) had significant departure from expected MS (a=0.01)
CR373404	35.3077	2	<.0001	0	121
OMM1332	32.6923	3	<.0001	0	1111		Methods:
OMM5273a	20.1176	3	0.0002	0.00018	1111		Marker genotype counts performed using a Perl script (G. Gao, unpublished). Then,
BHMS252	16.0286	2	0.0003	0.0006	121		Chi-Square goodness-of-fit test of marker genotype counts to expected proportions under Mendelian segregation
OMM1002	13.8649	2	0.001	0.0011	121		was performed with SAS FREQ Procedure (SAS, 2007) using a default significance level of a = 0.01. Finally,
OMM1196	10.5263	1	0.0012	0.0017	11		results output from SAS were summarized using another PERL script (G. Gao, unpublished).
OMM1656	14.3514	3	0.0025	0.0023	1111
OMM5273b	12.3529	3	0.0063	0.0058	1111		Footnotes:
OMM1578a	12.2222	3	0.0067	0.0068	1111		1Monte Carlo (MC) estimation of exact P-values using 100,000 samples.
CR372971	11.9714	3	0.0075	0.0071	1111		2Loci tested had three expected marker genotype Mendelian segregation proportions: 1:1; 1:2:1; and 1:1:1:1.
OMM1438	11.973	3	0.0075	0.0071	1111
OMM1080	11.973	3	0.0075	0.0075	1111		References:
OMM1408	11.7778	3	0.0082	0.0081	1111		SAS: SAS 9.1.3 Help and Documentation. Cary, NC: SAS Institute Inc.; 2007.
OMM5310	7.1111	1	0.0077	0.0119	11
OMM1636	10.2667	3	0.0164	0.0176	1111		QTL flanking marker with significant MSD (P<0.01)
OMY1013UW	10	3	0.0186	0.0188	1111		Non-significant QTL flanking marker with significant MSD (P<0.01)
OMM3140	6.0811	1	0.0137	0.0207	11
OMM5261	7.4324	2	0.0243	0.0233	121
OMM5025	7.1143	2	0.0285	0.0272	121
OMM1549b	9.1111	3	0.0278	0.029	1111
OMM1134b	8.7714	3	0.0325	0.032	1111
OMM3018	8.7297	3	0.0331	0.032	1111
OMY110INRA	8.8235	3	0.0317	0.0333	1111
OMM1238	8.5429	3	0.036	0.0371	1111
OMM1557	8.0857	3	0.0443	0.0461	1111
OMM1220	8.0811	3	0.0444	0.0464	1111
OMM1076	4.5676	1	0.0326	0.0469	11
OMM1516	8.0857	3	0.0443	0.0471	1111
OMYRGT51TUF	7.8571	3	0.0491	0.0512	1111
OMM1036	7.6486	3	0.0539	0.0513	1111
OMM1125b	4.2353	1	0.0396	0.0569	11
OMYFGT23TUF	4.1724	1	0.0411	0.0616	11
OMM5109	4	1	0.0455	0.0639	11
OMM1578b	7.3333	3	0.062	0.067	1111
OMY105INRA	7	3	0.0719	0.0679	1111
OMM1303	7.4545	3	0.0587	0.0704	1111
OMYRGT17TUF	3.7895	1	0.0516	0.0729	11
OMM1391b	3.7895	1	0.0516	0.0731	11
OMM1075	5.5	2	0.0639	0.0748	121
OMM5254	3.6667	1	0.0555	0.0792	11
OMM1711	3.6667	1	0.0555	0.0808	11
OMM1124b	6.8947	3	0.0753	0.0824	1111
CR371139	6.75	3	0.0803	0.0857	1111
OMM5065	6.4444	3	0.0919	0.0889	1111
OMM1231	3.4571	1	0.063	0.0891	11
OMM5152	6.7059	3	0.0819	0.0893	1111
OMM1382	3.4571	1	0.063	0.0897	11
OMM1263	3.4571	1	0.063	0.0901	11
OMM5106b	3.5217	1	0.0606	0.0935	11
OMM1663b	3.2703	1	0.0705	0.0972	11
OMM1740	3.2703	1	0.0705	0.0997	11
OMM5100	6.2903	3	0.0983	0.1023	1111
OMM1406	6.2353	3	0.1007	0.1029	1111
OMM1705	6.25	3	0.1001	0.1128	1111
OMM5074b	6	3	0.1116	0.1178	1111
OMM1532	5.9189	3	0.1156	0.1182	1111
OMM1256	4.4	2	0.1108	0.1213	121
OMM1444a	2.9412	1	0.0863	0.122	11
OMM1200a	5.9091	3	0.1161	0.1235	1111
OMM3056	5.7027	3	0.127	0.1304	1111
OMM1368	5.7647	3	0.1236	0.1316	1111
OMM1606	2.7778	1	0.0956	0.1341	11
OMM1604	2.7778	1	0.0956	0.135	11
OMY207UoG	2.7931	1	0.0947	0.1366	11
OMM1424b	5.5789	3	0.134	0.1397	1111
OMM1797	2.6316	1	0.1048	0.1414	11
OMM5164	5.4865	3	0.1394	0.1418	1111
OMM1584	5.3429	3	0.1483	0.1461	1111
OMM1327	5.5556	3	0.1354	0.1524	1111
OMM1752a	3.8421	2	0.1465	0.1573	121
OMM1423	5.2941	3	0.1515	0.1585	1111
OMM1448	5.2941	3	0.1515	0.1594	1111
OMM1642	3.6857	2	0.1584	0.1663	121
OMM1316	5.0541	3	0.1679	0.1709	1111
OMM1056	5.1111	3	0.1638	0.1712	1111
OMY1001UW	5.1111	3	0.1638	0.1712	1111
OMM5305	2.3143	1	0.1282	0.176	11
OMM1774	2.3143	1	0.1282	0.1762	11
BX856652	2.3143	1	0.1282	0.1762	11
OMM1352	5.24	3	0.155	0.1764	1111
OMM1715a	2.1892	1	0.139	0.187	11
OmyRGT46TUF	2.1892	1	0.139	0.1875	11
OMM1313	2.1892	1	0.139	0.1879	11
OMM1345	2.1892	1	0.139	0.1894	11
OMM5137	4.8378	3	0.1841	0.1947	1111
OMM5213	4.8857	3	0.1804	0.1995	1111
OMY120INRAa	4.8857	3	0.1804	0.2	1111
OMM5005	4.7368	3	0.1921	0.2009	1111
OMM3144	4.6571	3	0.1987	0.2015	1111
OMM3041	4.8571	3	0.1826	0.2031	1111
OMM3020	2	1	0.1573	0.2156	11
OMM5035	4.4054	3	0.2209	0.2266	1111
One10ASC	4.3529	3	0.2258	0.2282	1111
OMM1389	4.4286	3	0.2188	0.2297	1111
OMM1784	1.8824	1	0.1701	0.2309	11
OMM1660	1.7778	1	0.1824	0.2407	11
OMM5327	4.4615	3	0.2157	0.2415	1111
OMM1418	1.7778	1	0.1824	0.2429	11
OmyD_AlnTUF	1.7778	1	0.1824	0.2433	11
OMM5206	1.7778	1	0.1824	0.2434	11
OMM5182	1.7778	1	0.1824	0.2436	11
OMM1357	4.2593	3	0.2348	0.2437	1111
OMM1582	1.7778	1	0.1824	0.2443	11
BX887563	4.2121	3	0.2395	0.2473	1111
OMM1257	4.2	3	0.2407	0.2497	1111
OMM1451	4.1892	3	0.2417	0.2521	1111
OMM1421	1.6842	1	0.1944	0.2552	11
OMM1236	4.25	3	0.2357	0.2595	1111
OMM1662	4.2222	3	0.2384	0.2596	1111
OMM1311	4.3158	3	0.2293	0.2622	1111
GH1INRA	1.6897	1	0.1936	0.2627	11
OMM1369	3.7568	3	0.289	0.2944	1111
OMM1341	1.4848	1	0.223	0.296	11
OMM1508	1.4848	1	0.223	0.2964	11
OMM1579	2.4054	2	0.3004	0.303	121
OMM1356	1.4	1	0.2367	0.3088	11
OMM1619	1.4	1	0.2367	0.3108	11
OMM1261	3.7778	3	0.2865	0.312	1111
OMM3120	3.7778	3	0.2865	0.3123	1111
OMYRGT8TUF	3.7778	3	0.2865	0.314	1111
OMM1566	3.7778	3	0.2865	0.3146	1111
OMM1277	3.7273	3	0.2925	0.317	1111
OMM1764b	3.5556	3	0.3136	0.3221	1111
OMM1405	1.3243	1	0.2498	0.3222	11
OMM1828	3.5556	3	0.3136	0.3223	1111
OMM5143	1.3243	1	0.2498	0.3226	11
OMM1661	1.3243	1	0.2498	0.3234	11
OMM1130	1.3243	1	0.2498	0.3235	11
OMM1643	1.3243	1	0.2498	0.3237	11
OMM1796	1.3243	1	0.2498	0.3265	11
OMM1607	3.7143	3	0.294	0.3303	1111
OMM1200b	3.4848	3	0.3227	0.3325	1111
OMM5121	3.5143	3	0.3189	0.3339	1111
OMM1026	3.5405	3	0.3155	0.3424	1111
OMM1375	3.5405	3	0.3155	0.3452	1111
OMM1312	3.6	3	0.308	0.3507	1111
Ssa0025	2.1429	2	0.3425	0.3587	121
OMM3111	3.2857	3	0.3496	0.3609	1111
OMM1670	3.2857	3	0.3496	0.361	1111
OMM1491	3.2857	3	0.3496	0.3632	1111
OMM1155	3.3333	3	0.343	0.3635	1111
OMY1032U	3.4118	3	0.3324	0.3653	1111
OmyRGT6TUFb	3.3333	3	0.343	0.3673	1111
OMM1054	3.3333	3	0.343	0.3772	1111
OMM1096	1.125	1	0.2888	0.3778	11
OMM1226a	3.2308	3	0.3574	0.381	1111
OMM1512	3.1081	3	0.3753	0.3849	1111
OMM1412b	1.0588	1	0.3035	0.3917	11
Ssa20_19NUIG	1.0588	1	0.3035	0.392	11
OMM1275	3.1935	3	0.3627	0.3923	1111
OMM1085	3.1765	3	0.3652	0.3994	1111
OMM1468	3.0571	3	0.3829	0.4001	1111
OMY7iiDIASb	1	1	0.3173	0.4037	11
OMM5054	1	1	0.3173	0.4068	11
OMM1772	0.9474	1	0.3304	0.4159	11
OMM5014	0.9474	1	0.3304	0.4169	11
OMM1658	0.9474	1	0.3304	0.4181	11
OMM1665	0.9474	1	0.3304	0.4181	11
OMM1118	0.9474	1	0.3304	0.4187	11
OMM1746	3	3	0.3916	0.4218	1111
OMM1124a	3.1053	3	0.3757	0.4265	1111
SSA439NCVM	2.9412	3	0.4008	0.4361	1111
OMM1179	2.9412	3	0.4008	0.4367	1111
OMM1449	2.8889	3	0.4091	0.445	1111
OMM1152	2.8889	3	0.4091	0.4459	1111
OMYRGT32TUF	2.8286	3	0.4188	0.4468	1111
OMM1042	2.8889	3	0.4091	0.4477	1111
OMM1084	2.8421	3	0.4166	0.4485	1111
CA061915	2.8889	3	0.4091	0.4495	1111
OMM1775	2.8	3	0.4235	0.4507	1111
OMM5160	0.8621	1	0.3532	0.4559	11
OMYOGT4TUF	2.6757	3	0.4444	0.4657	1111
OMM1657b	2.6757	3	0.4444	0.4696	1111
OMM1513	2.6667	3	0.4459	0.4774	1111
OMM1082	2.6316	3	0.452	0.4854	1111
OMM1462	0.7576	1	0.3841	0.486	11
OMM1424a	2.6316	3	0.452	0.4863	1111
OMM1632	0.7576	1	0.3841	0.4888	11
OMM1510	0.7143	1	0.398	0.4989	11
OMM5116	0.7143	1	0.398	0.4996	11
Oneu8	0.7143	1	0.398	0.4998	11
BHMS429	2.5862	3	0.4599	0.5006	1111
OMY1189UWa	0.7143	1	0.398	0.5008	11
OMM5044	0.7143	1	0.398	0.5021	11
OMM3042	0.7143	1	0.398	0.5033	11
OMM1443	2.4706	3	0.4806	0.5048	1111
OMM1712	2.4706	3	0.4806	0.5061	1111
OMM1198b	2.5152	3	0.4726	0.5066	1111
OMM1209	0.6757	1	0.4111	0.511	11
BX913059	0.6757	1	0.4111	0.5114	11
BX076085	0.6757	1	0.4111	0.512	11
OMM5165a	0.6757	1	0.4111	0.5127	11
OMM1292	0.6757	1	0.4111	0.513	11
OMM5165b	0.6757	1	0.4111	0.5149	11
OMM1337	1.5	2	0.4724	0.5159	121
OMM3092	0.7273	1	0.3938	0.5242	11
OMM1191	2.3714	3	0.499	0.5286	1111
OMM1322	2.3714	3	0.499	0.5313	1111
OMM1205	0.6667	1	0.4142	0.5414	11
OMM5106a	0.6667	1	0.4142	0.5418	11
OMM1467	2.36	3	0.5011	0.5437	1111
OMM5126	2.2222	3	0.5276	0.5471	1111
OMM1089	2.2105	3	0.5299	0.552	1111
OMM1559	2.2105	3	0.5299	0.5549	1111
OMM1107	2.2432	3	0.5235	0.558	1111
OMM3044	2.25	3	0.5222	0.562	1111
BX870052	0.4865	1	0.4855	0.5627	11
OMM1549a	1.3333	2	0.5134	0.5687	121
OMM1338	0.5714	1	0.4497	0.5735	11
OMM1415	2.1429	3	0.5433	0.5793	1111
OMY1UoG	2.2667	3	0.5189	0.5885	1111
BX881655	2	3	0.5724	0.5919	1111
OMM1310	2	3	0.5724	0.5942	1111
OMM5267	0.5	1	0.4795	0.5957	11
OMM5157	0.5	1	0.4795	0.596	11
OMM1330b	1.1081	2	0.5746	0.601	121
OMM3121	1.9143	3	0.5904	0.602	1111
OMM1030	1.9143	3	0.5904	0.6034	1111
OMM5309	2.027	3	0.5668	0.6053	1111
Ssa119NVH	0.4706	1	0.4927	0.6075	11
OMM1201	0.4706	1	0.4927	0.6084	11
OMM1295	2	3	0.5724	0.6098	1111
OMM1628	2	3	0.5724	0.6109	1111
OMY1000UW	0.4706	1	0.4927	0.6109	11
OMM3080	0.4444	1	0.505	0.6146	11
OMM1439	0.4444	1	0.505	0.6157	11
OMM1192	0.4444	1	0.505	0.616	11
OMM5156	0.4444	1	0.505	0.6163	11
OMY13DIA	0.4444	1	0.505	0.6179	11
OMM1433	0.4444	1	0.505	0.618	11
OMM1563	0.4444	1	0.505	0.618	11
OMM1371	0.4444	1	0.505	0.6184	11
OMY1225UW	0.4444	1	0.505	0.6191	11
OMM5233	0.4444	1	0.505	0.6193	11
OMM5090	0.4444	1	0.505	0.6201	11
OMM1729	0.4211	1	0.5164	0.6279	11
CA054565	0.4211	1	0.5164	0.6283	11
OMM1270	0.4211	1	0.5164	0.629	11
OMYRGT28TUF	0.4211	1	0.5164	0.6302	11
OMY1212UW	2	3	0.5724	0.6378	1111
OMM1158	2	3	0.5724	0.639	1111
Ogo2b	1.8889	3	0.5958	0.6495	1111
OMM1198a	1.7879	3	0.6176	0.6544	1111
OMM1156	0.9048	2	0.6361	0.6594	121
OMM1194	0.4286	1	0.5127	0.6618	11
OMM1093	1.6857	3	0.6401	0.6767	1111
OMM5138	1.6857	3	0.6401	0.6791	1111
OMM1447	1.6857	3	0.6401	0.6807	1111
BX873238	0.36	1	0.5485	0.6895	11
OMM1749	1.75	3	0.6259	0.6903	1111
OMM1150	1.5294	3	0.6755	0.6964	1111
OMM3027	1.5294	3	0.6755	0.6964	1111
STR7INRA	0.3333	1	0.5637	0.6988	11
OMM1780	0.3103	1	0.5775	0.7113	11
OMM1241	0.2903	1	0.59	0.7171	11
OMM5204	0.2903	1	0.59	0.7212	11
OMM1159	1.5556	3	0.6695	0.7241	1111
OMM1623	1.5556	3	0.6695	0.7255	1111
OMM1306	1.5556	3	0.6695	0.7257	1111
OMM1092	1.5556	3	0.6695	0.7265	1111
OMY1090UW	0.2727	1	0.6015	0.7282	11
OMM1097	1.5556	3	0.6695	0.7283	1111
OMM1170	0.2727	1	0.6015	0.7301	11
BX082639	0.7297	2	0.6943	0.7307	121
OMM1756	1.3684	3	0.713	0.7307	1111
OMM1135	1.4571	3	0.6922	0.7344	1111
OMM1360	0.2571	1	0.6121	0.7349	11
CA367675	1.4571	3	0.6922	0.7354	1111
OMM1355	0.2571	1	0.6121	0.7362	11
OMYFGT24TUF	0.2432	1	0.6219	0.7412	11
OMM1739	0.2432	1	0.6219	0.7414	11
OMM1367	0.2432	1	0.6219	0.7429	11
OMM1804	0.2432	1	0.6219	0.7439	11
OMM1436	0.2432	1	0.6219	0.7449	11
OMM5216	1.303	3	0.7284	0.7484	1111
OMM5192	1.3784	3	0.7106	0.7485	1111
OMM1315	1.3784	3	0.7106	0.7495	1111
OMM1330a	1.3784	3	0.7106	0.75	1111
OMM5029	0.4	1	0.5271	0.7563	11
OMM1753	1.2941	3	0.7305	0.7565	1111
CA055420	1.4	3	0.7055	0.7567	1111
OMM1309	1.1622	3	0.7621	0.7814	1111
OMM1625	1.1622	3	0.7621	0.7831	1111
OMM3142	1.1579	3	0.7631	0.788	1111
OMM1325	1.1579	3	0.7631	0.7893	1111
OMM5219	1.2069	3	0.7514	0.7963	1111
OMM1265	1.1111	3	0.7744	0.8092	1111
OMM5026	1.0606	3	0.7866	0.8232	1111
OMM1264	1.2	3	0.753	0.8235	1111
CB497405	1.0606	3	0.7866	0.8262	1111
OMM5162	0.8889	3	0.8281	0.8475	1111
OMM1182b	1.0588	3	0.787	0.8476	1111
OMM1232	1.0588	3	0.787	0.8487	1111
OMM1182a	1.0588	3	0.787	0.8497	1111
OMM5217	1.0588	3	0.787	0.8513	1111
OMM1057	0.125	1	0.7237	0.86	11
BX863758	0.1176	1	0.7316	0.8624	11
OMM1440	0.1176	1	0.7316	0.864	11
OMM1202a	0.1176	1	0.7316	0.8643	11
BX887563	0.1176	1	0.7316	0.8651	11
OMM1003	0.9474	3	0.814	0.867	1111
OMY7iiDIASa	0.1111	1	0.7389	0.8675	11
BHMS373	0.1111	1	0.7389	0.8676	11
OMM1544	0.1111	1	0.7389	0.8677	11
OMM1362	0.1111	1	0.7389	0.8678	11
OMM1066	0.1111	1	0.7389	0.8679	11
CA361411	0.1111	1	0.7389	0.8695	11
OmyRGT6TUFa	0.1111	1	0.7389	0.8695	11
OMM3022	0.1111	1	0.7389	0.8704	11
OMM1798	0.1053	1	0.7456	0.8716	11
OMM1539b	0.1053	1	0.7456	0.8718	11
OMM1214	0.7714	3	0.8563	0.8895	1111
OMM1038	0.8571	3	0.8358	0.894	1111
OMM1596	0.7297	3	0.8662	0.8981	1111
OMM1055	0.3158	2	0.8539	0.9097	121
OMM1207	0.3158	2	0.8539	0.9105	121
OMM5176	0.75	3	0.8614	0.9118	1111
OMM3102	0.75	3	0.8614	0.9131	1111
OMM1221	0.2903	2	0.8649	0.9169	121
OMM1109	0.6129	3	0.8935	0.9206	1111
OMM5074a	0.6667	3	0.881	0.9264	1111
OMM1599	0.5882	3	0.8991	0.9379	1111
SSA0035	0.5882	3	0.8991	0.9382	1111
OMM3065	0.5882	3	0.8991	0.9396	1111
OMM5058	0.5263	3	0.9131	0.9462	1111
OMYFGT2TUF	0.4444	3	0.9309	0.9473	1111
Ogo2a	0.2143	2	0.8984	0.9685	121
OMM1459	0.3529	3	0.9498	0.9721	1111
OMM5195	0.0811	2	0.9603	0.9758	121
OMM1465	0.3158	3	0.957	0.9762	1111
OMM1539a	0.3158	3	0.957	0.9765	1111
OMM1365	0.3158	3	0.957	0.9769	1111
OMM3126	0.3333	3	0.9536	0.9798	1111
OMM1113	0.3333	3	0.9536	0.9805	1111
OMM5281	0.3333	3	0.9536	0.9806	1111
OMY1002UW	0.25	3	0.9691	0.9943	1111
OMM1457	0.2222	3	0.9739	0.9955	1111
BX087219	0.0303	1	0.8618	1	11
BX313739	0.0857	3	0.9935	1	1111
BX873975	0	1	1	1	11
OMM1069	0.0303	1	0.8618	1	11
OMM1228	0	1	1	1	11
OMM1288	0	1	1	1	11
OMM1298	0	1	1	1	11
OMM1657a	0.027	1	0.8694	1	11
OMM1669	0.027	1	0.8694	1	11
OMM1708	0.0323	1	0.8575	1	11
OMM1808	0	3	1	1	1111
OMM5062	0	1	1	1	11
OMM5108	0.0857	3	0.9935	1	1111
OMM5133	0.0286	1	0.8658	1	11
OMM5167	0	1	1	1	11
OMM5198	0.027	1	0.8694	1	11
OMM5288	0.0476	1	0.8273	1	11
OMM5312	0.027	1	0.8694	1	11
SSA289DU	0.0323	1	0.8575	1	11
OMY120INRAb	0.0286	1	0.8658	1	11
OMY1189UWb	0.0286	1	0.8658	1	11
OMY105DU	0	1	1	1	11

## Sheet: family4
Marker	Chi-Square	DF	Asymptotic Pr > ChiSq	MC1 Pr >= ChiSq	Segregation type2		RESULTS: 7 out of 337 loci (2%) had significant departure from expected MS (a=0.01)
OMM1424b	22.2353	3	<.0001	3e-05	1111
OMM1536	16.0303	1	<.0001	6e-05	11		Methods:
OMY1177UWa	15.75	3	0.0013	0.0012	1111		Marker genotype counts performed using a Perl script (G. Gao, unpublished). Then,
OMM1130	13.4242	3	0.0038	0.0034	1111		Chi-Square goodness-of-fit test of marker genotype counts to expected proportions under Mendelian segregation
OMM1256	8	1	0.0047	0.0068	11		was performed with SAS FREQ Procedure (SAS, 2007) using a default significance level of a = 0.01. Finally,
OMM3080	8	1	0.0047	0.0073	11		results output from SAS were summarized using another PERL script (G. Gao, unpublished).
OMM1080	11.9697	3	0.0075	0.0074	1111
BX082639	7	1	0.0082	0.0128	11		Footnotes:
OMM5298	10.75	3	0.0132	0.0134	1111		1Monte Carlo (MC) estimation of exact P-values using 100,000 samples.
OMM1451	6.125	1	0.0133	0.02	11		2Loci tested had three expected marker genotype Mendelian segregation proportions: 1:1; 1:2:1; and 1:1:1:1.
OMM1391a	6.125	1	0.0133	0.0205	11
OMM1539a	9.5455	3	0.0229	0.0226	1111		References:
OMM1465	9.5455	3	0.0229	0.0229	1111		SAS: SAS 9.1.3 Help and Documentation. Cary, NC: SAS Institute Inc.; 2007.
OMM5213	9.3871	3	0.0246	0.0258	1111
OMM5327	8.4074	3	0.0383	0.0385	1111		QTL flanking marker with significant MSD (P<0.01)
OMM1205	8	3	0.046	0.0416	1111
OMYFGT2TUF	4.8	1	0.0285	0.042	11
OMM1214	8.1333	3	0.0433	0.0429	1111
OMM1367	4.8	1	0.0285	0.0433	11
OMM1729	8.25	3	0.0411	0.0459	1111
OMY105INRA	7.8387	3	0.0495	0.0519	1111
OMM1341	7.5806	3	0.0555	0.0549	1111
OMM5116	7.6061	3	0.0549	0.0581	1111
OMM1772	7.6	3	0.055	0.059	1111
Ssa0025	4.1667	1	0.0412	0.0631	11
OMM5062	7.3226	3	0.0623	0.0644	1111
OMM5254	7.3226	3	0.0623	0.0657	1111
OMM3076	3.9032	1	0.0482	0.0692	11
OMM5026	3.9032	1	0.0482	0.0702	11
BX881655	7.1212	3	0.0681	0.0703	1111
OMM1418	3.9032	1	0.0482	0.0703	11
OMY1000UW	3.9032	1	0.0482	0.0705	11
CA367675	3.9032	1	0.0482	0.0707	11
OMM1462	3.9032	1	0.0482	0.0708	11
OMM5267	3.9032	1	0.0482	0.0715	11
OMM5288	3.9032	1	0.0482	0.0727	11
OMM5035	7.1429	3	0.0675	0.0766	1111
OMM1201	3.6667	1	0.0555	0.0798	11
OMM1238	6.3939	3	0.0939	0.0938	1111
OMM3126	3.3333	1	0.0679	0.0965	11
OMM5195	3.3333	1	0.0679	0.0987	11
Ssa20_19NUIG	6.3333	3	0.0965	0.1071	1111
OMY1032U	3.125	1	0.0771	0.1109	11
SSA0035	3.125	1	0.0771	0.1111	11
OMM1512	3.125	1	0.0771	0.1119	11
OMM1808	6.25	3	0.1001	0.116	1111
Ogo2b	3	1	0.0833	0.1192	11
OMM1660	5.7333	3	0.1253	0.1262	1111
OMM1711	5.6923	3	0.1276	0.1286	1111
OMM1752b	5.6667	3	0.129	0.1305	1111
OMM1270	5.6667	3	0.129	0.1313	1111
OMM1026	5.75	3	0.1244	0.132	1111
OMM1096	5.7407	3	0.1249	0.1341	1111
OMM1439	2.7931	1	0.0947	0.1356	11
OMM3022	2.6129	1	0.106	0.1487	11
OMM1596	2.6129	1	0.106	0.1496	11
OMM1036	5.5161	3	0.1377	0.1506	1111
OMY1013UW	2.6129	1	0.106	0.1509	11
OMM3111	2.6129	1	0.106	0.1512	11
OMM1468	5.4242	3	0.1432	0.1516	1111
CR372971	5.5161	3	0.1377	0.1527	1111
OMM5309	5.4242	3	0.1432	0.1528	1111
OMM1424a	5.4242	3	0.1432	0.1532	1111
CA054565	2.4545	1	0.1172	0.1614	11
OMM1705	2.4545	1	0.1172	0.1615	11
OMY1001UW	2.4545	1	0.1172	0.1621	11
OMM1333	2.4545	1	0.1172	0.1624	11
OMM1539b	2.4545	1	0.1172	0.1639	11
OMM3065	2.4545	1	0.1172	0.1642	11
OMM3120	2.4545	1	0.1172	0.1642	11
OMM1311	2.4545	1	0.1172	0.1643	11
OMM1107	5.1818	3	0.159	0.1765	1111
OMYRGT51TUF	5.1818	3	0.159	0.1771	1111
GH1INRA	4.9333	3	0.1767	0.179	1111
OMM3018	4.9394	3	0.1763	0.1803	1111
OMM1113	2.2857	1	0.1306	0.1825	11
OMM1636	2.1333	1	0.1441	0.1988	11
OMM1155	4.7419	3	0.1917	0.1997	1111
OMM1368	2.1333	1	0.1441	0.2007	11
Ogo2a	4.8519	3	0.183	0.203	1111
BHMS429	4.697	3	0.1954	0.2063	1111
OMYRGT8TUF	4.75	3	0.191	0.2085	1111
OMM1796	4.75	3	0.191	0.2094	1111
OMY105DU	4.5714	3	0.206	0.2111	1111
OMM1277	4.5714	3	0.206	0.2115	1111
OMM1579	2	1	0.1573	0.213	11
OMM1084	2	1	0.1573	0.2143	11
OMM1182a	2	1	0.1573	0.2143	11
OMM1357	4.4839	3	0.2137	0.2228	1111
OMM1448	4.5	3	0.2123	0.2244	1111
OMM5108	4.5	3	0.2123	0.2293	1111
OMM1508	4.5172	3	0.2108	0.2343	1111
BHMS373	3	2	0.2231	0.2374	121
BHMS373	3	2	0.2231	0.2374	121
BHMS373	3	2	0.2231	0.2374	121
BHMS373	3	2	0.2231	0.2374	121
BHMS373	3	2	0.2231	0.2374	121
BHMS373	3	2	0.2231	0.2374	121
BHMS373	3	2	0.2231	0.2374	121
BHMS373	3	2	0.2231	0.2374	121
BHMS373	3	2	0.2231	0.2374	121
BHMS373	3	2	0.2231	0.2374	121
BHMS373	3	2	0.2231	0.2374	121
BHMS373	3	2	0.2231	0.2374	121
BHMS373	3	2	0.2231	0.2374	121
BHMS373	3	2	0.2231	0.2374	121
BHMS373	3	2	0.2231	0.2374	121
BHMS373	3	2	0.2231	0.2374	121
BHMS373	3	2	0.2231	0.2374	121
BHMS373	3	2	0.2231	0.2374	121
BHMS373	3	2	0.2231	0.2374	121
BHMS373	3	2	0.2231	0.2374	121
BHMS373	3	2	0.2231	0.2374	121
BHMS373	3	2	0.2231	0.2374	121
BHMS373	3	2	0.2231	0.2374	121
BHMS373	3	2	0.2231	0.2374	121
OMM1042	4.3333	3	0.2276	0.2399	1111
BX310634	4.4	3	0.2214	0.2402	1111
OMM1330b	4.4	3	0.2214	0.2404	1111
OMM5192	4.4	3	0.2214	0.2406	1111
OMM1360	4.4615	3	0.2157	0.2455	1111
OMM5152	4.2414	3	0.2366	0.2569	1111
OMM1516	4.2258	3	0.2381	0.2597	1111
CB497405	4.25	3	0.2357	0.2623	1111
OMM1628	1.6897	1	0.1936	0.2635	11
OMY1002UW	1.6897	1	0.1936	0.2638	11
BX870052	1.5152	1	0.2184	0.2669	11
OMM1264	4.1538	3	0.2453	0.2748	1111
OMM5281	3.9655	3	0.2652	0.2761	1111
OMM1712	3.9655	3	0.2652	0.2771	1111
OMM1804	1.5806	1	0.2087	0.2788	11
OMM1152	1.5806	1	0.2087	0.2813	11
OMM5310	1.5806	1	0.2087	0.2823	11
OMM1292	1.5806	1	0.2087	0.2826	11
OMM1085	1.5806	1	0.2087	0.2835	11
OMYRGT17TUF	3.9697	3	0.2648	0.2946	1111
OMM1566	1.4848	1	0.223	0.2958	11
OMM5167	1.4848	1	0.223	0.2963	11
OMM1603	1.4848	1	0.223	0.2964	11
OMM1315	1.4848	1	0.223	0.2973	11
OMM5165b	3.8667	3	0.2762	0.3071	1111
OmyRGT6TUFb	3.7273	3	0.2925	0.3134	1111
OMM1656	3.6897	3	0.297	0.3147	1111
OMM1207	3.4848	3	0.3227	0.3337	1111
OMYFGT23TUF	1.2857	1	0.2568	0.3429	11
OMM1491	3.4516	3	0.3271	0.3466	1111
OMM1746	1.2857	1	0.2568	0.3466	11
OMM5044	1.2	1	0.2733	0.3593	11
OMM1459	1.2	1	0.2733	0.3611	11
OMM1159	1.2	1	0.2733	0.3614	11
OMM5316	3.2424	3	0.3557	0.3758	1111
OMM1371	1.125	1	0.2888	0.3766	11
OMM1097	1.125	1	0.2888	0.3776	11
OMM1606	1.125	1	0.2888	0.3776	11
OMY1189UWa	1.125	1	0.2888	0.3778	11
OMM3044	1.125	1	0.2888	0.379	11
OMM1054	3.32	3	0.3449	0.3803	1111
OMM5100	3.1379	3	0.3708	0.3851	1111
OMM5182	3.1935	3	0.3627	0.3872	1111
OMM5099	3.25	3	0.3547	0.3905	1111
OMM3144	3.25	3	0.3547	0.3928	1111
BX076085	3	3	0.3916	0.415	1111
OMM1355	2.9355	3	0.4017	0.4227	1111
OMM5065	2.9355	3	0.4017	0.4243	1111
BX913059	2.8	3	0.4235	0.4509	1111
OMM1447	2.8621	3	0.4134	0.4517	1111
OMM1584	0.8621	1	0.3532	0.4572	11
OMM1241	2.75	3	0.4318	0.4585	1111
OMM1082	0.8065	1	0.3692	0.4715	11
OMY120INRAa	0.8065	1	0.3692	0.4718	11
OMM1739	0.8065	1	0.3692	0.4723	11
OMM1066	0.8065	1	0.3692	0.4738	11
STR7INRA	2.6774	3	0.4441	0.4762	1111
OMM1756	0.7576	1	0.3841	0.4835	11
OMM1643	0.7576	1	0.3841	0.4853	11
OMM1003	0.7576	1	0.3841	0.4855	11
OMM1405	0.7576	1	0.3841	0.4859	11
OMM1093	0.7576	1	0.3841	0.4862	11
OMM1265	0.7576	1	0.3841	0.4867	11
OMM1623	0.7576	1	0.3841	0.4869	11
OMM1118	0.7576	1	0.3841	0.4871	11
OMM1665	0.7576	1	0.3841	0.4878	11
OMM1415	2.5	3	0.4753	0.4945	1111
OMM1599	2.5152	3	0.4726	0.5053	1111
OMM1209	2.5152	3	0.4726	0.5058	1111
OMM5029	2.5152	3	0.4726	0.5075	1111
OMM1038	2.5714	3	0.4625	0.5087	1111
One10ASC	2.6154	3	0.4548	0.5314	1111
OMM1382	2.1613	3	0.5396	0.5524	1111
OMM5074b	0.5714	1	0.4497	0.5717	11
OMM1109	0.5333	1	0.4652	0.582	11
OMM1669	0.5333	1	0.4652	0.5839	11
OMM5216	0.5333	1	0.4652	0.5839	11
OMM5174	0.5333	1	0.4652	0.5844	11
OMM1774	0.5333	1	0.4652	0.5852	11
OMYFGT24TUF	0.5333	1	0.4652	0.586	11
OMM1150	2.2667	3	0.5189	0.5877	1111
CR371139	2.2667	3	0.5189	0.5893	1111
OMM1578a	0.5	1	0.4795	0.5939	11
OMYRGT32TUF	0.5	1	0.4795	0.5941	11
OMM1421	0.5	1	0.4795	0.5949	11
OMM1444a	0.5	1	0.4795	0.5967	11
OMM5206	0.5	1	0.4795	0.5971	11
OMY1189UWb	0.5	1	0.4795	0.5974	11
OMM1764b	0.5	1	0.4795	0.5975	11
OMM1191	0.5	1	0.4795	0.5976	11
OMM3042	0.5	1	0.4795	0.5981	11
OMM5143	0.5	1	0.4795	0.5985	11
OMM1749	2.0345	3	0.5653	0.6059	1111
OMM1312	2	3	0.5724	0.6317	1111
OMM5219	1.9032	3	0.5927	0.6347	1111
OMY120INRAb	1.9032	3	0.5927	0.6347	1111
OMM1236	1.9032	3	0.5927	0.635	1111
OMM1607	1.9032	3	0.5927	0.6354	1111
OMM1461	1.9032	3	0.5927	0.6362	1111
OMM3067	2	3	0.5724	0.6421	1111
OMM1092	1.8889	3	0.5958	0.6457	1111
OMM1139	1.7333	3	0.6295	0.65	1111
OMY7INRA	1.7333	3	0.6295	0.652	1111
OMM1549b	1.7879	3	0.6176	0.6529	1111
OMM5160	1.7879	3	0.6176	0.6549	1111
OMM5198	1.75	3	0.6259	0.6879	1111
OMYRGT28TUF	1.75	3	0.6259	0.6879	1111
OMY110INRA	1.75	3	0.6259	0.6882	1111
OMM3102	0.36	1	0.5485	0.6896	11
OMM5106b	0.36	1	0.5485	0.6899	11
OMM1057	1.6452	3	0.6492	0.6956	1111
OMM1221	1.6452	3	0.6492	0.6982	1111
OMM1423	0.3333	1	0.5637	0.7018	11
OMM5121	0.3333	1	0.5637	0.702	11
OMM1347	0.3103	1	0.5775	0.7119	11
OMM1544	1.5455	3	0.6718	0.7159	1111
OMM1625	0.2903	1	0.59	0.7187	11
OMM1582	0.2903	1	0.59	0.7198	11
BHMS252	0.2903	1	0.59	0.7209	11
OMM1231	1.4667	3	0.69	0.722	1111
OMM1457	1.4667	3	0.69	0.7225	1111
OMM1226a	0.2903	1	0.59	0.7229	11
OMM1125a	0.2727	1	0.6015	0.7266	11
OMM1345	0.2727	1	0.6015	0.7276	11
OMM3121	0.2727	1	0.6015	0.7282	11
OMM1375	0.2727	1	0.6015	0.7284	11
OMM5255	0.2727	1	0.6015	0.7286	11
OMM1325	0.2727	1	0.6015	0.7288	11
OMM1220	0.2727	1	0.6015	0.7292	11
OMM1327	0.2727	1	0.6015	0.7294	11
OMM1513	0.2727	1	0.6015	0.7309	11
OMM1557	1.303	3	0.7284	0.7507	1111
OMM1288	1.4	3	0.7055	0.756	1111
OMM5054	1.25	3	0.741	0.7801	1111
OMM1309	1.2857	3	0.7325	0.7896	1111
OMM1306	1.129	3	0.7701	0.8091	1111
OMM1449	1.129	3	0.7701	0.8094	1111
OMM1573	1.129	3	0.7701	0.81	1111
OMM1784	1.129	3	0.7701	0.8115	1111
OMM1426	1	3	0.8013	0.8177	1111
OMM1322	1.2	3	0.753	0.8213	1111
OMM1316	1.0606	3	0.7866	0.8224	1111
OmyRGT6TUFa	1.0606	3	0.7866	0.8239	1111
OMM1365	1.0606	3	0.7866	0.8261	1111
OMM1657a	0.1429	1	0.7055	0.8514	11
OMM5074a	0.1429	1	0.7055	0.8514	11
Oneu8	0.1429	1	0.7055	0.8516	11
OMM1075	0.1333	1	0.715	0.8539	11
OMM1298	0.1333	1	0.715	0.8551	11
OMM5165a	0.1333	1	0.715	0.8564	11
SSA289DU	0.125	1	0.7237	0.8596	11
OMM5126	0.125	1	0.7237	0.8599	11
OMM1261	0.125	1	0.7237	0.86	11
OMY7iiDIASa	0.125	1	0.7237	0.8601	11
OMM1310	0.125	1	0.7237	0.8603	11
OMYOGT4TUF	0.125	1	0.7237	0.8605	11
OMM3142	0.125	1	0.7237	0.8608	11
OMM5176	0.125	1	0.7237	0.8608	11
OMM1662	0.125	1	0.7237	0.8617	11
Ssa119NVH	0.125	1	0.7237	0.8628	11
OMY1225UW	0.8182	3	0.8451	0.8785	1111
OMM3027	0.8571	3	0.8358	0.8937	1111
OMM1263	0.7692	3	0.8568	0.9106	1111
CA061915	0.6552	3	0.8837	0.9141	1111
OMM1302	0.5758	3	0.902	0.9271	1111
OMM1780	0.6667	3	0.881	0.9271	1111
OMM5164	0.5758	3	0.902	0.9276	1111
OMM1211	0.6667	3	0.881	0.9279	1111
OMM5324	0.3793	3	0.9445	0.9756	1111
OMM1194	0.3548	3	0.9494	0.978	1111
OMM1089	0.3548	3	0.9494	0.9786	1111
OMM5090	0.3333	3	0.9536	0.9794	1111
OMM5217	0.3333	3	0.9536	0.9796	1111
OMM5109	0.25	3	0.9691	0.9944	1111
OMM1578b	0.25	3	0.9691	0.9949	1111
BX087219	0	1	1	1	11
BX313739	0	1	1	1	11
BX863758	0.037	1	0.8474	1	11
BX887563	0.0303	1	0.8618	1	11
CR373404	0.0909	3	0.9929	1	1111
OMM1002	0.0303	1	0.8618	1	11
OMM1039	0	1	1	1	11
OMM1055	0.0303	1	0.8618	1	11
OMM1170	0.0345	1	0.8527	1	11
OMM1196	0.0345	1	0.8527	1	11
OMM1200b	0.0303	1	0.8618	1	11
OMM1228	0	1	1	1	11
OMM1232	0	1	1	1	11
OMM1275	0	1	1	1	11
OMM1330a	0	1	1	1	11
OMM1332	0.0303	1	0.8618	1	11
OMM1369	0	1	1	1	11
OMM1412a	0.0968	3	0.9922	1	1111
OMM1436	0.0303	1	0.8618	1	11
OMM1444b	0	1	1	1	11
OMM1460	0	1	1	1	11
OMM1532	0.0303	1	0.8618	1	11
OMM1563	0.0303	1	0.8618	1	11
OMM1657b	0	1	1	1	11
OMM1663a	0.0303	1	0.8618	1	11
OMM1663b	0.0303	1	0.8618	1	11
OMM1670	0	1	1	1	11
OMM1715a	0.0303	1	0.8618	1	11
OMM1740	0	1	1	1	11
OMM1764a	0.0323	1	0.8575	1	11
OMM1797	0.0303	1	0.8618	1	11
OMM5058	0.0303	1	0.8618	1	11
OMM5133	0	1	1	1	11
OMM5153	0.0345	1	0.8527	1	11
OMM5156	0	1	1	1	11
OMM5162	0	1	1	1	11
OMM5179	0.0909	3	0.9929	1	1111
OMM5261	0.0303	1	0.8618	1	11
OMM5273a	0.04	1	0.8415	1	11
OMM5306	0	1	1	1	11
OMM5312	0.0303	1	0.8618	1	11
OMY1090UW	0.1333	3	0.9876	1	1111
OMY1UoG	0.0345	1	0.8527	1	11
SSA439NCVM	0.1333	3	0.9876	1	1111
OMY1177UWb	0.0323	1	0.8575	1	11
OMY4DIAS	0.0323	1	0.8575	1	11

## Sheet: family5
Marker	Chi-Square	DF	Asymptotic Pr > ChiSq	MC1 Pr >= ChiSq	Segregation type2		RESULTS: 8 out of 363 loci (2%) had significant departure from expected MS (a=0.01)
OMM1084	15.5517	3	0.0014	0.0012	1111
BX313739	15.5517	3	0.0014	0.0014	1111		Methods:
OMM1663a	9.9655	1	0.0016	0.0021	11		Marker genotype counts performed using a Perl script (G. Gao, unpublished). Then,
OMM3056	14.1724	3	0.0027	0.0027	1111		Chi-Square goodness-of-fit test of marker genotype counts to expected proportions under Mendelian segregation
OMM1315	13.7143	3	0.0033	0.0028	1111		was performed with SAS FREQ Procedure (SAS, 2007) using a default significance level of a = 0.01. Finally,
BX863758	11.6429	2	0.003	0.0035	121		results output from SAS were summarized using another PERL script (G. Gao, unpublished).
BX913059	8.3333	1	0.0039	0.0055	11
OMM1080	7.7586	1	0.0053	0.0087	11		Footnotes:
OMM1557	11.6897	3	0.0085	0.0088	1111		1Monte Carlo (MC) estimation of exact P-values using 100,000 samples.
OMM1277	7	1	0.0082	0.0134	11		2Loci tested had three expected marker genotype Mendelian segregation proportions: 1:1; 1:2:1; and 1:1:1:1.
OMM1092	10.7778	3	0.013	0.0137	1111
OMM1030	10.5714	3	0.0143	0.0149	1111		References:
OMM3067	6.25	1	0.0124	0.0214	11		SAS: SAS 9.1.3 Help and Documentation. Cary, NC: SAS Institute Inc.; 2007.
OMM1155	5.8276	1	0.0158	0.0235	11
OMM5164	5.8276	1	0.0158	0.0238	11		QTL flanking marker with significant MSD (P<0.01)
OMM1468	9.3846	3	0.0246	0.0242	1111		Non-significant QTL flanking marker with significant MSD (P<0.01)
OMM1662	5.8276	1	0.0158	0.0244	11
OMM5157	9.2963	3	0.0256	0.0248	1111
OMM1663b	9.4286	3	0.0241	0.0264	1111
OMM1125b	8.6552	3	0.0342	0.0367	1111
OMM1828	5.1429	1	0.0233	0.0369	11
OMM1236	8.4074	3	0.0383	0.0389	1111
CA361411	7.8148	3	0.05	0.05	1111
OMM1355	4.5455	1	0.033	0.0527	11
OMM1604	4.1724	1	0.0411	0.0608	11
OMM1381	4.1724	1	0.0411	0.0618	11
OMM1444a	3.8462	1	0.0499	0.0748	11
OMM1391a	3.8462	1	0.0499	0.0751	11
OMM1226a	6.7273	3	0.0811	0.0788	1111
BX873975	3.5	1	0.0614	0.0798	11
OMM1752a	4.8519	2	0.0884	0.0826	121
OMM3121	6.7241	3	0.0812	0.0837	1111
OMM1158	6.7241	3	0.0812	0.0848	1111
OMM1371	3.5714	1	0.0588	0.0878	11
OMM1426	3.5714	1	0.0588	0.0882	11
OMM1513	6.5714	3	0.0869	0.0901	1111
OMM1457	6.3333	3	0.0965	0.1083	1111
OMM5309	6.1724	3	0.1035	0.109	1111
OmyRGT6TUFa	3.24	1	0.0719	0.1097	11
OMM1408	6.1724	3	0.1035	0.1109	1111
OMM1042	6	3	0.1116	0.1135	1111
OMYFGT24TUF	6	3	0.1116	0.1147	1111
OMM5133	3	1	0.0833	0.1213	11
OMM1409	3	1	0.0833	0.1218	11
OMM1345	5.7143	3	0.1264	0.1235	1111
OMM5261	2.7931	1	0.0947	0.1351	11
OMM1139	2.7931	1	0.0947	0.1354	11
OMM3042	5.56	3	0.1351	0.1361	1111
OMM1661	2.7931	1	0.0947	0.1371	11
OMYFGT23TUF	5.6957	3	0.1274	0.1428	1111
OMM1352	5.6667	3	0.129	0.1437	1111
BHMS252	3.8966	2	0.1425	0.1505	121
OMY1090UW	5.3846	3	0.1457	0.1513	1111
OMM1135	5.3846	3	0.1457	0.1515	1111
OMY1001UW	5.3846	3	0.1457	0.1521	1111
OMM1768	5.3448	3	0.1482	0.1561	1111
OMYRGT28TUF	5.1481	3	0.1613	0.1642	1111
BX870052	5.069	3	0.1668	0.1675	1111
OMM5090	5.069	3	0.1668	0.1699	1111
OMM5109	3.6429	2	0.1618	0.1717	121
OMM1544	3.6667	2	0.1599	0.1724	121
OMM3126	5.1429	3	0.1616	0.1736	1111
OMM5108	5.0769	3	0.1663	0.1817	1111
OMM1582	2.2857	1	0.1306	0.1841	11
OMM1625	3.4286	2	0.1801	0.1923	121
OMM1449	4.7931	3	0.1876	0.1928	1111
OMM1739	3.2963	2	0.1924	0.1951	121
CR371139	4.8519	3	0.183	0.2022	1111
OMM1391b	3.1538	2	0.2066	0.2034	121
OMM1578a	4.8571	3	0.1826	0.2037	1111
OMM1198a	4.6522	3	0.1991	0.2121	1111
OMM1619	1.96	1	0.1615	0.2318	11
BX087219	4.2593	3	0.2348	0.2406	1111
OMM5273b	1.8148	1	0.1779	0.2464	11
OMM5143	3	2	0.2231	0.247	121
OMM1327	1.8148	1	0.1779	0.2473	11
OMM1313	1.8148	1	0.1779	0.2483	11
OMM5312	4.2857	3	0.2322	0.2484	1111
OMM1316	4.2857	3	0.2322	0.251	1111
OMM1330a	4.2857	3	0.2322	0.2515	1111
OMM5176	4.2857	3	0.2322	0.2517	1111
OMM5206	4.2857	3	0.2322	0.2518	1111
OMM1198b	4.3333	3	0.2276	0.261	1111
OMM5298	1.6897	1	0.1936	0.2625	11
OMM5005	1.6897	1	0.1936	0.263	11
OMM1241	4.3333	3	0.2276	0.2634	1111
OMM1559	1.6897	1	0.1936	0.2641	11
OMM3022	1.6897	1	0.1936	0.2652	11
OMM3120	1.6897	1	0.1936	0.2658	11
OMM1179	2.7931	2	0.2474	0.2724	121
OMM5014	2.7931	2	0.2474	0.2724	121
OMM1200b	4.1538	3	0.2453	0.2763	1111
OMYRGT8TUF	3.9655	3	0.2652	0.2765	1111
OMM1764b	3.9655	3	0.2652	0.2771	1111
CA061915	3.963	3	0.2655	0.2815	1111
CB497405	3.963	3	0.2655	0.2825	1111
OMM5310	3.96	3	0.2658	0.2867	1111
OMY1189UWa	2.5714	2	0.2765	0.3073	121
OMM1076	3.8462	3	0.2786	0.3077	1111
OMM1406	3.6897	3	0.297	0.3111	1111
OMM1275	3.6897	3	0.297	0.3132	1111
OMM1623	3.6897	3	0.297	0.3132	1111
OMM5204	1.3846	1	0.2393	0.3249	11
OMM1200a	1.3846	1	0.2393	0.3254	11
OMM1170	3.7143	3	0.294	0.327	1111
OMM5121	1.3846	1	0.2393	0.327	11
OMM1265	3.6667	3	0.2998	0.3273	1111
OMM1322	3.7143	3	0.294	0.3283	1111
OMM1220	3.7143	3	0.294	0.3294	1111
OMM1003	3.7143	3	0.294	0.3306	1111
OMM5025	3.7143	3	0.294	0.3326	1111
BX881655	1.2857	1	0.2568	0.342	11
OMM1194	1.2857	1	0.2568	0.3434	11
OMY1225UW	1.2857	1	0.2568	0.3445	11
OmyD_AlnTUF	1.2857	1	0.2568	0.3463	11
OMM1606	1.2857	1	0.2568	0.3464	11
OMM1756	3.4138	3	0.3321	0.3538	1111
OMM1270	3.4138	3	0.3321	0.3547	1111
OMM5058	3.4138	3	0.3321	0.355	1111
OMM5182	3.4138	3	0.3321	0.3551	1111
OMM1310	3.4138	3	0.3321	0.3559	1111
BX082639	3.4138	3	0.3321	0.3594	1111
OMM1418	3.4286	3	0.3301	0.3613	1111
OMM1207	3.4286	3	0.3301	0.3642	1111
OMM5160	1.9231	2	0.3823	0.3803	121
OMY7iiDIASb	3.2308	3	0.3574	0.3822	1111
CA367675	3.2308	3	0.3574	0.383	1111
OMM1563	3.2308	3	0.3574	0.3848	1111
OMM1584	3.1379	3	0.3708	0.3853	1111
OMY105INRA	3.2609	3	0.3531	0.3864	1111
OMM1375	3.1379	3	0.3708	0.3886	1111
OMM1097	3.1429	3	0.3701	0.3949	1111
OMYOGT4TUF	3.1429	3	0.3701	0.396	1111
OMM1234	3.5	3	0.3208	0.3983	1111
OMM1579	3.0741	3	0.3803	0.411	1111
OMM5327	3.0741	3	0.3803	0.411	1111
OMM5165a	2.9231	3	0.4036	0.4257	1111
OMM1263	2.9231	3	0.4036	0.4267	1111
OMM1150	1	1	0.3173	0.427	11
Oneu8	1.9286	2	0.3813	0.427	121
OMM1096	3	3	0.3916	0.4337	1111
OmyRGT6TUFb	3	3	0.3916	0.4341	1111
OMM1152	2.8571	3	0.4142	0.4356	1111
OMM1330b	2.8571	3	0.4142	0.4359	1111
OMM5074a	0.9259	1	0.3359	0.4386	11
OMM1752b	0.9259	1	0.3359	0.4398	11
OMM1341	0.9259	1	0.3359	0.4401	11
OMM5216	1.72	2	0.4232	0.4401	121
OMM5106a	0.9259	1	0.3359	0.4412	11
BX311224	0.9259	1	0.3359	0.4441	11
OMM5179	0.9259	1	0.3359	0.4446	11
OMM1309	2.6667	3	0.4459	0.4483	1111
OMM1130	2.8621	3	0.4134	0.4488	1111
OMM1510	1.7586	2	0.4151	0.4499	121
OMM1753	2.8621	3	0.4134	0.4499	1111
OMM5316	0.8621	1	0.3532	0.4568	11
OMM1632	0.8621	1	0.3532	0.4571	11
OMM1628	0.8621	1	0.3532	0.4574	11
OMM1774	0.8621	1	0.3532	0.4589	11
BX310634	0.8621	1	0.3532	0.4595	11
OMM1539b	0.8621	1	0.3532	0.4601	11
OMM1134a	0.8621	1	0.3532	0.4604	11
OMM1257	2.7778	3	0.4272	0.4649	1111
OMM1746	2.8095	3	0.4219	0.4656	1111
OMM1665	2.7778	3	0.4272	0.4664	1111
OMM1412b	1.7143	2	0.4244	0.4801	121
OMM1657b	1.7143	2	0.4244	0.4811	121
OMM1462	2.4815	3	0.4786	0.4903	1111
OMM1228	2.5862	3	0.4599	0.5008	1111
OMYRGT32TUF	2.5714	3	0.4625	0.5048	1111
OMM5162	2.5714	3	0.4625	0.5049	1111
OMM5217	2.5714	3	0.4625	0.5052	1111
OMM1036	2.5714	3	0.4625	0.5055	1111
OMM1436	2.5714	3	0.4625	0.506	1111
BX076085	2.5714	3	0.4625	0.5073	1111
OMM1306	2.3103	3	0.5105	0.5223	1111
OMM1669	0.7273	1	0.3938	0.5223	11
OMM1607	0.7273	1	0.3938	0.5228	11
OMM1421	1.4138	2	0.4932	0.5255	121
OMM1226b	2.3636	3	0.5004	0.5288	1111
One10ASC	2.6154	3	0.4548	0.5288	1111
OMM1775	2.6154	3	0.4548	0.5289	1111
OMM1549b	2.6154	3	0.4548	0.5309	1111
OMM1303	2.5	3	0.4753	0.5362	1111
BX873238	0.6667	1	0.4142	0.5397	11
OMM1221	0.6667	1	0.4142	0.5409	11
CA055420	0.6667	1	0.4142	0.5412	11
OMM1085	2.36	3	0.5011	0.5451	1111
OMM3027	2.36	3	0.5011	0.5457	1111
OMM1338	1.3571	2	0.5073	0.5482	121
OMM5054	0.6154	1	0.4328	0.5556	11
OMM1573	0.6154	1	0.4328	0.561	11
OMM1439	0.5714	1	0.4497	0.568	11
OMM1075	0.5714	1	0.4497	0.5706	11
OMM1055	0.5714	1	0.4497	0.5708	11
OMM1461	0.5714	1	0.4497	0.5711	11
OMM1603	0.5714	1	0.4497	0.5714	11
OMY1002UW	0.5714	1	0.4497	0.5716	11
OMM5100	0.5714	1	0.4497	0.5721	11
OMM1656	0.5714	1	0.4497	0.5726	11
BX856652	2.3333	3	0.5062	0.5775	1111
OMM1113	2.1852	3	0.5349	0.5784	1111
OMM1642	1.1379	2	0.5661	0.5968	121
OMY105DU	2	3	0.5724	0.6018	1111
OMM1288	2.0345	3	0.5653	0.6054	1111
OMM1365	2.0345	3	0.5653	0.6061	1111
OMM1109	2.0345	3	0.5653	0.6068	1111
OMY110INRA	2.0345	3	0.5653	0.6073	1111
OMM1295	2.0345	3	0.5653	0.6074	1111
OMM1465	2.0345	3	0.5653	0.6077	1111
OMM1325	2.0345	3	0.5653	0.609	1111
OMM1636	2.0345	3	0.5653	0.6099	1111
OMM1205	1.375	2	0.5028	0.6128	121
OMY1212UW	2.04	3	0.5641	0.6146	1111
OMM1451	2	3	0.5724	0.6391	1111
OMM1749	2	3	0.5724	0.6395	1111
OMM1256	1.8889	3	0.5958	0.6469	1111
Ssa20_19NUIG	1.8889	3	0.5958	0.6475	1111
OMM1459	1.72	3	0.6325	0.6593	1111
OMM1657a	0.8571	2	0.6514	0.6679	121
OMM1512	1.7586	3	0.624	0.6697	1111
OMM1772	1.7586	3	0.624	0.672	1111
OMM1711	1.7586	3	0.624	0.6723	1111
OMM1337	0.931	2	0.6278	0.6726	121
SSA0035	1.7586	3	0.624	0.6728	1111
OMM1405	1.7586	3	0.624	0.673	1111
OMM5156	1.6923	3	0.6386	0.6751	1111
SSA289DU	0.9259	2	0.6294	0.6762	121
GH1INRA	0.36	1	0.5485	0.6897	11
BX887563	0.3333	1	0.5637	0.7007	11
OMY1177UWa	0.3333	1	0.5637	0.7023	11
OMY1032U	0.3333	1	0.5637	0.7039	11
OMM5116	0.3103	1	0.5775	0.7094	11
OMYRGT51TUF	0.3103	1	0.5775	0.7096	11
OMM1125a	0.3103	1	0.5775	0.7105	11
OMM1764a	0.3103	1	0.5775	0.7109	11
BX870052	0.3103	1	0.5775	0.7114	11
OMM3142	0.3103	1	0.5775	0.7116	11
OMM1424b	0.3103	1	0.5775	0.7117	11
OMM1433	0.3103	1	0.5775	0.7119	11
OMM1002	0.3103	1	0.5775	0.7124	11
OMM1191	0.3103	1	0.5775	0.7125	11
CR372971	1.4828	3	0.6863	0.7131	1111
OMM5254	1.4828	3	0.6863	0.714	1111
OMM5026	1.5217	3	0.6773	0.7304	1111
Ogo2b	1.4286	3	0.6989	0.741	1111
BHMS429	1.4286	3	0.6989	0.7423	1111
OMM1311	1.4286	3	0.6989	0.7429	1111
OMM5044	1.4286	3	0.6989	0.743	1111
OMM1209	1.4	3	0.7055	0.7563	1111
OMM1302	0.6923	2	0.7074	0.7636	121
OMM1261	1.2963	3	0.73	0.7746	1111
OMM1808	1.2963	3	0.73	0.7748	1111
OMM1093	1.2963	3	0.73	0.7782	1111
CR373404	0.5862	2	0.7459	0.782	121
OMM5192	0.5862	2	0.7459	0.7828	121
OMM1368	1.1429	3	0.7667	0.7876	1111
OMY120INRAa	1.1429	3	0.7667	0.7888	1111
OMM3102	1.2857	3	0.7325	0.7892	1111
OMM1448	1.1429	3	0.7667	0.7893	1111
OMM1705	1.3846	3	0.7091	0.7893	1111
BX887563	1.1429	3	0.7667	0.7898	1111
OMM1369	1.3846	3	0.7091	0.7901	1111
OMM5152	1.2069	3	0.7514	0.7931	1111
OMM1026	1.2069	3	0.7514	0.7944	1111
OMM1214	1.2069	3	0.7514	0.7951	1111
OMM1516	1.2069	3	0.7514	0.7952	1111
OMM1539a	1.2069	3	0.7514	0.7952	1111
OMM5126	1.2069	3	0.7514	0.7965	1111
Ssa0025	0.5714	2	0.7515	0.8017	121
OMYRGT17TUF	0.4074	2	0.8157	0.8223	121
OMM1708	1.08	3	0.7819	0.8275	1111
OMM3065	1.08	3	0.7819	0.8303	1111
OMM1201	0.1538	1	0.6949	0.8449	11
OMY1000UW	0.1538	1	0.6949	0.845	11
OMM1729	1	3	0.8013	0.8456	1111
OMM5281	1	3	0.8013	0.8458	1111
OMY120INRAb	0.1429	1	0.7055	0.8484	11
OMM1578b	0.1429	1	0.7055	0.8499	11
OMM1333	0.1429	1	0.7055	0.8502	11
OMM5233	0.1429	1	0.7055	0.8508	11
OMY7INRA	0.1429	1	0.7055	0.8512	11
OMM5306	0.1429	1	0.7055	0.8515	11
OMM3044	0.1429	1	0.7055	0.8519	11
OMM1039	0.1429	1	0.7055	0.8523	11
Ogo2a	0.2857	2	0.8669	0.8553	121
OMM1238	0.931	3	0.8179	0.8563	1111
OMM1643	0.2857	2	0.8669	0.8569	121
OMM3041	0.9091	3	0.8232	0.8901	1111
OMM1182b	0.8571	3	0.8358	0.8923	1111
OMM1232	0.8571	3	0.8358	0.8941	1111
OMM5138	0.8571	3	0.8358	0.8945	1111
OMY1013UW	0.8571	3	0.8358	0.8951	1111
OMM1182a	0.8571	3	0.8358	0.8952	1111
OMM5198	0.8571	3	0.8358	0.8954	1111
OMM1670	0.8571	3	0.8358	0.8956	1111
OMM1660	0.8571	3	0.8358	0.8967	1111
OMM1784	0.7037	3	0.8723	0.9033	1111
OMM3111	0.7037	3	0.8723	0.9045	1111
OMM5165b	0.7692	3	0.8568	0.9106	1111
OMM5273a	0.7692	3	0.8568	0.9114	1111
OMM1549a	0.7692	3	0.8568	0.9117	1111
OMM1443	0.7692	3	0.8568	0.9118	1111
OMM1467	0.7692	3	0.8568	0.9122	1111
OMM1231	0.7692	3	0.8568	0.9123	1111
OMY1UoG	0.7692	3	0.8568	0.9124	1111
OMM1107	0.6552	3	0.8837	0.9135	1111
OMM1438	0.6552	3	0.8837	0.9142	1111
OMM5062	0.6552	3	0.8837	0.9146	1111
OMM1357	0.5455	3	0.9088	0.9487	1111
OMM1712	0.4615	3	0.9273	0.9596	1111
OMM1054	0.4783	3	0.9236	0.9671	1111
OMM3144	0.2143	2	0.8984	0.9685	121
SSA439NCVM	0.1111	2	0.946	0.9686	121
OMY207UoG	0.2143	2	0.8984	0.969	121
OMM1796	0.1034	2	0.9496	0.9693	121
OMM5195	0.2143	2	0.8984	0.9696	121
OMM1038	0.4074	3	0.9387	0.9742	1111
OMM1082	0.3793	3	0.9445	0.9759	1111
OMM1298	0.3793	3	0.9445	0.9759	1111
OMM5213	0.3793	3	0.9445	0.9765	1111
OMM1134b	0.3793	3	0.9445	0.9771	1111
OMM1447	0.3333	3	0.9536	0.9917	1111
OMM1508	0.2857	3	0.9627	0.9934	1111
OMM5035	0.2857	3	0.9627	0.9936	1111
OMM3018	0.2857	3	0.9627	0.9941	1111
CA054565	0.0345	1	0.8527	1	11
OMM1056	0	1	1	1	11
OMM1089	0.0345	1	0.8527	1	11
OMM1118	0.1538	3	0.9847	1	1111
OMM1159	0.0345	1	0.8527	1	11
OMM1264	0.0588	1	0.8084	1	11
OMM1312	0.1579	3	0.9841	1	1111
OMM1356	0.04	1	0.8415	1	11
OMM1360	0	1	1	1	11
OMM1367	0.0345	1	0.8527	1	11
OMM1382	0.1111	3	0.9905	1	1111
OMM1389	0	2	1	1	121
OMM1412a	0	1	1	1	11
OMM1415	0	3	1	1	1111
OMM1423	0	1	1	1	11
OMM1424a	0	2	1	1	121
OMM1444b	0	1	1	1	11
OMM1491	0	1	1	1	11
OMM1532	0.1034	3	0.9914	1	1111
OMM1566	0	1	1	1	11
OMM1596	0.037	1	0.8474	1	11
OMM1599	0.037	1	0.8474	1	11
OMM1658	0	1	1	1	11
OMM1715a	0.0345	1	0.8527	1	11
OMM1740	0.0345	1	0.8527	1	11
OMM1780	0	1	1	1	11
OMM1798	0.1538	3	0.9847	1	1111
OMM3020	0.0345	1	0.8527	1	11
OMM3076	0.0345	1	0.8527	1	11
OMM3092	0	2	1	1	121
OMM5065	0	2	1	1	121
OMM5137	0.12	3	0.9893	1	1111
OMM5203	0.0345	2	0.9829	1	121
OMM5305	0.0345	1	0.8527	1	11
OMYFGT2TUF	0.037	1	0.8474	1	11
OMY1177UWb	0.037	1	0.8474	1	11
OMY4DIAS	0.0345	1	0.8527	1	11

## Sheet: family6
Marker	Chi-Square	DF	Asymptotic Pr > ChiSq	MC1 Pr >= ChiSq	Segregation type2		RESULTS: 9 out of 345 loci (3%) had significant departure from expected MS (a=0.01)
OMM1182b	30.6316	3	<.0001	0	1111
OMM1715a	33.1081	1	<.0001	0	11		Methods:
OMM5156	30.2571	3	<.0001	0	1111		Marker genotype counts performed using a Perl script (G. Gao, unpublished). Then,
OMM1211	21.8966	3	<.0001	6e-05	1111		Chi-Square goodness-of-fit test of marker genotype counts to expected proportions under Mendelian segregation
OMM1752a	21.1143	3	<.0001	0.00011	1111		was performed with SAS FREQ Procedure (SAS, 2007) using a default significance level of a = 0.01. Finally,
OMM1764b	21.1111	3	<.0001	0.00014	1111		results output from SAS were summarized using another PERL script (G. Gao, unpublished).
OMM1424b	12.6	1	0.0004	0.00046	11
OMM5137	7.5294	1	0.0061	0.0089	11		Footnotes:
OMM5153	11.5405	3	0.0091	0.0091	1111		1Monte Carlo (MC) estimation of exact P-values using 100,000 samples.
OMM1135	6.8182	1	0.009	0.0141	11		2Loci tested had three expected marker genotype Mendelian segregation proportions: 1:1; 1:2:1; and 1:1:1:1.
OMM1828	6.76	1	0.0093	0.0152	11
BX873975	6.4286	1	0.0112	0.0164	11		References:
BHMS252	5.4444	1	0.0196	0.0285	11		SAS: SAS 9.1.3 Help and Documentation. Cary, NC: SAS Institute Inc.; 2007.
OMM5198	8.9459	3	0.03	0.0297	1111
OMM1438	8.7714	3	0.0325	0.031	1111		QTL flanking marker with significant MSD (P<0.01)
OMM1134b	8.4444	3	0.0377	0.0344	1111		Non-significant QTL flanking marker with significant MSD (P<0.01)
SSA439NCVM	8.3333	3	0.0396	0.0396	1111
OMM5305	4.5676	1	0.0326	0.0461	11
OMM1670	8.0857	3	0.0443	0.0466	1111
OMM1548	7.8824	3	0.0485	0.0468	1111
OMM1663a	6	2	0.0498	0.047	121
OMM1663b	6	2	0.0498	0.0475	121
OMM1449	4.5676	1	0.0326	0.0478	11
OMM1382	7.6286	3	0.0543	0.0522	1111
OMM5281	7.75	3	0.0515	0.056	1111
OMM1330b	4.2353	1	0.0396	0.0582	11
OMM5206	7.6471	3	0.0539	0.0582	1111
OMM1439	4	1	0.0455	0.0648	11
OMM1194	4	1	0.0455	0.0651	11
OMM5309	7.3333	3	0.062	0.0673	1111
OMM1226b	7.1429	3	0.0675	0.0764	1111
OMM5310	3.6667	1	0.0555	0.0797	11
OMM1444b	3.6667	1	0.0555	0.0805	11
OMM1391a	3.6667	1	0.0555	0.0821	11
OMM1125b	6.75	3	0.0803	0.086	1111
OMM1355	6.6364	3	0.0844	0.0862	1111
OMM1200b	6.75	3	0.0803	0.0867	1111
OMM1582	3.4571	1	0.063	0.089	11
OMM1423	3.4571	1	0.063	0.0898	11
OMM1549a	6.2903	3	0.0983	0.1032	1111
OMM5026	4.4839	2	0.1063	0.1032	121
OMM1303	6.3333	3	0.0965	0.1059	1111
OMM1606	6.1351	3	0.1052	0.1092	1111
OMM3027	6.1724	3	0.1035	0.1117	1111
STR7INRA	6.3077	3	0.0976	0.1169	1111
OMM5074a	6	3	0.1116	0.1171	1111
OMY1UoG	6	3	0.1116	0.1193	1111
OMM1549b	5.9091	3	0.1161	0.1199	1111
BX087219	6	3	0.1116	0.1203	1111
OMM1275	4.3714	2	0.1124	0.1206	121
OMYFGT18TUF	2.9412	1	0.0863	0.1213	11
OMM1131	2.9412	1	0.0863	0.1219	11
OMM5116	2.9412	1	0.0863	0.1239	11
OMM5203	5.7027	3	0.127	0.1288	1111
OMM5106a	2.7931	1	0.0947	0.1354	11
OMM1603	5.4865	3	0.1394	0.14	1111
CA061915	5.4865	3	0.1394	0.1408	1111
BX310634	5.3333	3	0.149	0.152	1111
OMM1201	5.5161	3	0.1377	0.1526	1111
OMM3144	5.2703	3	0.153	0.1599	1111
OMM1202a	2.4545	1	0.1172	0.1643	11
OMM1412a	5.1143	3	0.1636	0.1669	1111
OMM1156	2.4615	1	0.1167	0.1691	11
OMM1232	5.1143	3	0.1636	0.1719	1111
Ssa119NVH	2.3143	1	0.1282	0.1755	11
OMM1573	2.3143	1	0.1282	0.1772	11
OMM1516	3.5143	2	0.1725	0.1819	121
OMM1089	2.1892	1	0.139	0.1877	11
OMM3080	2.1892	1	0.139	0.1877	11
OMM1005	2.1892	1	0.139	0.1881	11
OMM1381	2.1892	1	0.139	0.1888	11
OMM1662	2.1892	1	0.139	0.1896	11
OMM1270	4.6667	3	0.1979	0.2041	1111
OMM1298	4.697	3	0.1954	0.2063	1111
OMM1368	2	1	0.1573	0.2143	11
OMM1125a	2	1	0.1573	0.2152	11
OMY1177UWb	2	1	0.1573	0.2152	11
OMM1170	4.4444	3	0.2173	0.2168	1111
OMM5288	4.4839	3	0.2137	0.2197	1111
OMM3142	4.6216	3	0.2017	0.2214	1111
OMM1228	4.4054	3	0.2209	0.2275	1111
OMM1330a	1.8824	1	0.1701	0.2283	11
OMM5179	1.8824	1	0.1701	0.2294	11
OMM3020	1.8824	1	0.1701	0.2303	11
CA367675	1.8824	1	0.1701	0.2321	11
OMYRGT8TUF	1.8824	1	0.1701	0.2326	11
OMM3076	1.7778	1	0.1824	0.2406	11
OMY110INRA	1.7778	1	0.1824	0.2413	11
OMM5133	1.7778	1	0.1824	0.2425	11
OMM1796	4.2121	3	0.2395	0.2431	1111
OMY4DIAS	4.2121	3	0.2395	0.2468	1111
OMY1225UW	4.1892	3	0.2417	0.2505	1111
BX313739	4.2	3	0.2407	0.2512	1111
BX881655	4.1892	3	0.2417	0.2517	1111
OMM1406	4.1892	3	0.2417	0.2533	1111
OMM1200a	4.25	3	0.2357	0.2586	1111
OMM1623	4.2222	3	0.2384	0.2606	1111
OMM1508	4.1176	3	0.249	0.2611	1111
OMM1660	3.9714	3	0.2646	0.2721	1111
OMM1798	2.5429	2	0.2804	0.2853	121
OMM1536	1.4848	1	0.223	0.2975	11
OMM1325	1.4	1	0.2367	0.3085	11
OMM1775	1.4	1	0.2367	0.3098	11
OMM1209	1.4	1	0.2367	0.3099	11
OMM1412b	1.4	1	0.2367	0.3114	11
OMY13DIA	1.4	1	0.2367	0.3126	11
OMM1389	3.7778	3	0.2865	0.3144	1111
OMM1026	3.7778	3	0.2865	0.3148	1111
OMM5062	3.7429	3	0.2906	0.3199	1111
OMY1212UW	1.3243	1	0.2498	0.3255	11
SR386	1.3243	1	0.2498	0.3261	11
OMM1124b	1.3846	1	0.2393	0.328	11
OMM1636	1.3243	1	0.2498	0.3287	11
OMM1054	3.7143	3	0.294	0.3294	1111
OMM5035	2.2353	2	0.327	0.3302	121
OMM1264	3.7143	3	0.294	0.3312	1111
OMM3111	3.4848	3	0.3227	0.3358	1111
OMM5014	2.3143	2	0.3144	0.339	121
OMM5273a	1.2857	1	0.2568	0.3424	11
OMM3022	3.5405	3	0.3155	0.3439	1111
OMYRGT28TUF	3.5405	3	0.3155	0.3441	1111
OMM5065	3.5405	3	0.3155	0.3448	1111
OMM1369	3.5405	3	0.3155	0.3458	1111
OMM1578a	1.2	1	0.2733	0.3621	11
OMM1749	3.2857	3	0.3496	0.3638	1111
OMM5176	3.3333	3	0.343	0.3642	1111
OMM5213	3.4118	3	0.3324	0.3646	1111
OMYFGT23TUF	3.4118	3	0.3324	0.3648	1111
OMM1056	1.125	1	0.2888	0.3764	11
OMM1309	1.125	1	0.2888	0.3775	11
OMM1409	1.125	1	0.2888	0.3779	11
OMM1039	1.0588	1	0.3035	0.3922	11
OMM5164	3.25	3	0.3547	0.3928	1111
OMM1352	1.0588	1	0.3035	0.3929	11
OMM1341	1.0588	1	0.3035	0.3939	11
OMM3041	3.0571	3	0.3829	0.4004	1111
OMM1705	3.1765	3	0.3652	0.4009	1111
OMM1220	1	1	0.3173	0.4022	11
Oneu8	1	1	0.3173	0.4034	11
OmyRGT6TUFb	1	1	0.3173	0.4081	11
OMM1357	3.0741	3	0.3803	0.412	1111
OMM1491	3	3	0.3916	0.4218	1111
OMYRGT51TUF	2.8919	3	0.4086	0.4252	1111
OMM1375	1.6667	2	0.4346	0.4325	121
OMM1221	0.9259	1	0.3359	0.443	11
OMM5165a	2.8889	3	0.4091	0.4447	1111
OMY1090UW	2.8889	3	0.4091	0.4458	1111
BHMS429	2.8889	3	0.4091	0.4463	1111
OMM5165b	2.8889	3	0.4091	0.4475	1111
OMM1322	2.7576	3	0.4305	0.4497	1111
OMM1288	2.6	3	0.4575	0.4786	1111
OMM1746	0.7576	1	0.3841	0.4875	11
OMM5160	0.7576	1	0.3841	0.491	11
OMM5306	2.5	3	0.4753	0.4965	1111
OMM1084	0.7143	1	0.398	0.4973	11
OMM1643	1.5455	2	0.4618	0.4983	121
OMM3044	0.7143	1	0.398	0.5016	11
OMM1656	0.7143	1	0.398	0.5023	11
OMM1642	2.4595	3	0.4827	0.5033	1111
OMM5029	0.8	1	0.3711	0.5047	11
OMY1000UW	2.4706	3	0.4806	0.5058	1111
OMYRGT32TUF	2.4706	3	0.4806	0.5076	1111
OMM1784	0.6757	1	0.4111	0.5108	11
OMM1093	0.6757	1	0.4111	0.5116	11
CR371139	2.3714	3	0.499	0.5285	1111
OMM3042	2.3714	3	0.499	0.5304	1111
OMM1265	2.2353	3	0.525	0.5479	1111
OMM1808	2.2222	3	0.5276	0.5479	1111
OMM1457	2.1852	3	0.5349	0.5782	1111
OMM5273b	2.1852	3	0.5349	0.5809	1111
Ogo2a	0.5333	1	0.4652	0.5853	11
Ogo2b	2.2667	3	0.5189	0.5862	1111
OMM5219	0.5	1	0.4795	0.5957	11
OMM1360	0.5	1	0.4795	0.5961	11
OMM3102	0.5	1	0.4795	0.5967	11
OMM5192	2.027	3	0.5668	0.6	1111
OMM5090	1.9143	3	0.5904	0.6001	1111
OMM3018	1.9143	3	0.5904	0.6005	1111
OMY105INRA	1.9143	3	0.5904	0.6008	1111
OMM3056	2.027	3	0.5668	0.602	1111
OMM5233	2.027	3	0.5668	0.602	1111
OMM1557	2.027	3	0.5668	0.6022	1111
OMM1513	2.027	3	0.5668	0.6042	1111
OMM1198a	0.4706	1	0.4927	0.6076	11
OMM1316	0.4706	1	0.4927	0.6083	11
OMM1712	2	3	0.5724	0.6086	1111
OMM5126	0.4706	1	0.4927	0.6086	11
OMM1158	2	3	0.5724	0.6089	1111
OMM3121	2	3	0.5724	0.6115	1111
BX082639	0.4444	1	0.505	0.6138	11
OMY1013UW	0.4444	1	0.505	0.616	11
OMM1066	0.4444	1	0.505	0.6168	11
OMY7iiDIASb	0.4444	1	0.505	0.6168	11
OMM3120	0.4444	1	0.505	0.6177	11
OMM1797	0.4444	1	0.505	0.6192	11
OMM1030	0.4444	1	0.505	0.6194	11
OMM1371	0.4444	1	0.505	0.621	11
OMM1418	1.7778	3	0.6198	0.6248	1111
OMM1139	1.0588	2	0.589	0.6294	121
OMM1327	2	3	0.5724	0.6388	1111
OMM1036	1.7879	3	0.6176	0.6551	1111
OMM1238	1.7879	3	0.6176	0.6562	1111
BX873238	1.1333	2	0.5674	0.6595	121
OMM1433	1.6857	3	0.6401	0.6766	1111
OMM1711	1.6857	3	0.6401	0.6776	1111
OMM3126	1.6857	3	0.6401	0.6782	1111
OMM1451	1.6857	3	0.6401	0.6799	1111
OMM1333	1.6857	3	0.6401	0.6801	1111
OMM1306	1.75	3	0.6259	0.6883	1111
OMM1234	0.36	1	0.5485	0.6895	11
BX311224	1.75	3	0.6259	0.6901	1111
OMM1510	1.5294	3	0.6755	0.695	1111
OMM1207	1.5946	3	0.6606	0.6953	1111
OMM5298	1.6452	3	0.6492	0.6955	1111
OMM1231	1.5294	3	0.6755	0.696	1111
OMM5267	1.6452	3	0.6492	0.6966	1111
OMM1075	1.5946	3	0.6606	0.6984	1111
OMM3092	0.3333	1	0.5637	0.6989	11
OMM5106b	0.3103	1	0.5775	0.711	11
OMM5074b	0.3103	1	0.5775	0.7117	11
OMM5324	1.5455	3	0.6718	0.716	1111
CB497405	1.5455	3	0.6718	0.7168	1111
OMM5327	0.2903	1	0.59	0.721	11
OMM5204	1.4667	3	0.69	0.7218	1111
OMM5152	1.5556	3	0.6695	0.7228	1111
OMM1311	1.5556	3	0.6695	0.7235	1111
OMM1191	1.5556	3	0.6695	0.7258	1111
OMM1460	1.5556	3	0.6695	0.7267	1111
OMM5108	0.2727	1	0.6015	0.7269	11
One10ASC	1.5556	3	0.6695	0.7273	1111
OMM1436	0.6667	2	0.7165	0.7274	121
OMM1462	0.2727	1	0.6015	0.728	11
SSA0035	0.2727	1	0.6015	0.7282	11
OMYOGT4TUF	0.2727	1	0.6015	0.7283	11
OMM1444a	0.2727	1	0.6015	0.7292	11
OMM1202b	0.2727	1	0.6015	0.7308	11
OMY105DU	0.2727	1	0.6015	0.7315	11
OMM1584	1.4571	3	0.6922	0.7328	1111
OMM1426	0.2571	1	0.6121	0.7333	11
OMM1764a	0.2571	1	0.6121	0.7338	11
OMM1443	0.2571	1	0.6121	0.734	11
OMYFGT24TUF	0.7143	2	0.6997	0.7362	121
OMM5316	0.2571	1	0.6121	0.7371	11
OMM1774	0.7143	2	0.6997	0.7377	121
OMM5109	0.2432	1	0.6219	0.7412	11
BHMS373	0.2432	1	0.6219	0.7434	11
OMM1312	1.6364	3	0.6512	0.7435	1111
CA054565	0.2432	1	0.6219	0.7441	11
OMM1236	0.2432	1	0.6219	0.7444	11
OMM1468	1.3333	3	0.7212	0.7447	1111
OMM1263	1.3333	3	0.7212	0.7449	1111
OMM1261	1.2941	3	0.7305	0.7569	1111
OMM1302	1.2941	3	0.7305	0.7604	1111
OMM1729	1.2286	3	0.7462	0.7647	1111
OMM1753	1.1622	3	0.7621	0.7817	1111
OMM1080	1.1622	3	0.7621	0.7855	1111
OMM1579	0.5135	2	0.7736	0.788	121
OMM1124a	1.1429	3	0.7667	0.7897	1111
OMM5217	1.1111	3	0.7744	0.8082	1111
OMM1632	1.1111	3	0.7744	0.8089	1111
OMM1097	1.1111	3	0.7744	0.8092	1111
OMM1130	1	3	0.8013	0.8365	1111
OMM1109	0.9459	3	0.8143	0.8456	1111
OMM1295	0.9459	3	0.8143	0.8464	1111
OMM1421	0.9459	3	0.8143	0.8466	1111
CA055420	1.0588	3	0.787	0.8509	1111
OMM1578b	0.1333	1	0.715	0.8548	11
GH1INRA	0.1333	1	0.715	0.8556	11
OMY1177UWa	0.125	1	0.7237	0.8601	11
OMM1179	0.1176	1	0.7316	0.8628	11
OMYFGT2TUF	0.1176	1	0.7316	0.8644	11
OMM1752b	0.1176	1	0.7316	0.8648	11
OMM3099	0.1176	1	0.7316	0.8657	11
OMM1367	0.1176	1	0.7316	0.866	11
OMM5138	0.1176	1	0.7316	0.8663	11
OMM1182a	0.1111	1	0.7389	0.8676	11
OMM1345	0.1111	1	0.7389	0.868	11
CR373404	0.1111	1	0.7389	0.8682	11
OMM1069	0.1111	1	0.7389	0.8688	11
OMM1118	0.1111	1	0.7389	0.8689	11
OMM5195	0.1111	1	0.7389	0.8695	11
Ssa0025	0.1111	1	0.7389	0.8699	11
OMM1448	0.8182	3	0.8451	0.8787	1111
OMM1599	0.2222	2	0.8948	0.8866	121
OMM5254	0.7714	3	0.8563	0.8882	1111
OMM1512	0.7714	3	0.8563	0.8903	1111
OMM1092	0.7714	3	0.8563	0.8905	1111
BX870052	0.6667	3	0.881	0.8907	1111
OMM1405	0.7297	3	0.8662	0.8954	1111
OMM1740	0.7297	3	0.8662	0.8966	1111
OMM1107	0.7297	3	0.8662	0.897	1111
OMM1214	0.7297	3	0.8662	0.8976	1111
OMY1002UW	0.75	3	0.8614	0.9104	1111
OMM1096	0.6129	3	0.8935	0.9211	1111
OMM1226a	0.5714	3	0.9029	0.9224	1111
OMM1465	0.5429	3	0.9094	0.9323	1111
OMM1768	0.5429	3	0.9094	0.9331	1111
OMM1628	0.5429	3	0.9094	0.9336	1111
OMY1001UW	0.5135	3	0.9159	0.9379	1111
OMM1155	0.5882	3	0.8991	0.9389	1111
OMM5058	0.4444	3	0.9309	0.9469	1111
OMM1459	0.3529	3	0.9498	0.9711	1111
OMM1042	0.3793	3	0.9445	0.976	1111
CR372971	0.3333	3	0.9536	0.9798	1111
OMM1772	0.3143	3	0.9573	0.9821	1111
OMM1082	0.2973	3	0.9605	0.9834	1111
OMM1543	0.2222	3	0.9739	0.9953	1111
OMM1055	0.027	1	0.8694	1	11
OMM1085	0.0857	3	0.9935	1	1111
OMM1150	0.0303	1	0.8618	1	11
OMM1192	0.027	1	0.8694	1	11
OMM1205	0.037	1	0.8474	1	11
OMM1257	0	1	1	1	11
OMM1277	0	1	1	1	11
OMM1310	0	1	1	1	11
OMM1313	0.027	1	0.8694	1	11
OMM1332	0.0286	1	0.8658	1	11
OMM1337	0.0286	1	0.8658	1	11
OMM1338	0.0323	1	0.8575	1	11
OMM1362	0.0286	1	0.8658	1	11
OMM1391b	0.0303	1	0.8618	1	11
OMM1415	0.0286	1	0.8658	1	11
OMM1424a	0.0286	1	0.8658	1	11
OMM1447	0.0303	1	0.8618	1	11
OMM1467	0	1	1	1	11
OMM1559	0	1	1	1	11
OMM1596	0.027	1	0.8694	1	11
OMM1661	0.0286	1	0.8658	1	11
OMM1669	0	1	1	1	11
OMM1756	0.027	1	0.8694	1	11
OMM1776	0.0286	1	0.8658	1	11
OMM1780	0.027	1	0.8694	1	11
OMM1804	0.027	1	0.8694	1	11
OMM3065	0.0286	1	0.8658	1	11
OMM5005	0.0286	1	0.8658	1	11
OMM5044	0.0811	3	0.994	1	1111
OMM5099	0.0303	1	0.8618	1	11
OMM5182	0.0286	1	0.8658	1	11
OMM5216	0.0303	1	0.8618	1	11
OMM5261	0	1	1	1	11
Ssa20_19NUIG	0.0286	1	0.8658	1	11
OMY7INRA	0	1	1	1	11
OMYRGT17TUF	0.0286	1	0.8658	1	11
SSA289DU	0.0303	1	0.8618	1	11
OmyRGT6TUFa	0	1	1	1	11

## Sheet: family7
Marker	Chi-Square	DF	Asymptotic Pr > ChiSq	MC1 Pr >= ChiSq	Segregation type2		RESULTS: 8 out of 351 loci (2%) had significant departure from expected MS (a=0.01)
BX873975	23.1429	3	<.0001	3e-05	1111
OMM1764b	15.5185	3	0.0014	0.0014	1111		Methods:
OMM1557	14.2	3	0.0026	0.0024	1111		Marker genotype counts performed using a Perl script (G. Gao, unpublished). Then,
OMM1752b	11.069	2	0.0039	0.0049	121		Chi-Square goodness-of-fit test of marker genotype counts to expected proportions under Mendelian segregation
OMM1003	12.6522	3	0.0055	0.0052	1111		was performed with SAS FREQ Procedure (SAS, 2007) using a default significance level of a = 0.01. Finally,
OMM1234	11.9655	3	0.0075	0.0066	1111		results output from SAS were summarized using another PERL script (G. Gao, unpublished).
OMM1662	12.2414	3	0.0066	0.0068	1111
OMM1056	11.963	3	0.0075	0.0071	1111		Footnotes:
OMM5206	11.1429	3	0.011	0.0099	1111		1Monte Carlo (MC) estimation of exact P-values using 100,000 samples.
OMYFGT23TUF	11.1429	3	0.011	0.0103	1111		2Loci tested had three expected marker genotype Mendelian segregation proportions: 1:1; 1:2:1; and 1:1:1:1.
OMM1202b	7	1	0.0082	0.0127	11
OMM1642	10.7778	3	0.013	0.0131	1111		References:
OMM5165b	10	3	0.0186	0.0193	1111		SAS: SAS 9.1.3 Help and Documentation. Cary, NC: SAS Institute Inc.; 2007.
CR371139	10	3	0.0186	0.0196	1111
CA361411	6.3684	1	0.0116	0.0197	11		QTL flanking marker with significant MSD (P<0.01)
OMM1152	7.5517	2	0.0229	0.0234	121		Non-significant QTL flanking marker with significant MSD (P<0.01)
Ogo2a	9.4	3	0.0244	0.0238	1111
OMM1798	5.8276	1	0.0158	0.0238	11
OMM1796	5.8276	1	0.0158	0.0241	11
OMY1001UW	9.4286	3	0.0241	0.0258	1111
OMM1330a	7.2069	2	0.0272	0.0261	121
OMM1596	9.4286	3	0.0241	0.0265	1111
OMM3065	5.7619	1	0.0164	0.0265	11
OMM1125b	9.4286	3	0.0241	0.0266	1111
OMM5137	5.5385	1	0.0186	0.0286	11
OMM1198a	6.9259	2	0.0313	0.0298	121
OMM1548	5.1429	1	0.0233	0.0341	11
OMM1797	5.1429	1	0.0233	0.0352	11
OMM1054	5.1429	1	0.0233	0.0353	11
BX856652	5.1429	1	0.0233	0.0358	11
OMM1311	8.6552	3	0.0342	0.0367	1111
OMM5192	8.3793	3	0.0388	0.0389	1111
BX870052	8.1111	3	0.0438	0.046	1111
OMM1512	8.1111	3	0.0438	0.0463	1111
OMM1828	7.8148	3	0.05	0.0501	1111
OMM5029	7.8276	3	0.0497	0.051	1111
OMM1625	4.5455	1	0.033	0.0522	11
OMM3126	7.6667	3	0.0534	0.0532	1111
BX887563	4.5714	1	0.0325	0.0574	11
OMM1457	4.5714	1	0.0325	0.0578	11
BX881655	7.5185	3	0.0571	0.059	1111
OMM1447	7.2222	3	0.0651	0.067	1111
BHMS429	6.9259	3	0.0743	0.0702	1111
OMM3020	7.2353	3	0.0648	0.0744	1111
OMM1426	3.8462	1	0.0499	0.0752	11
OMM5310	7.1429	3	0.0675	0.0755	1111
OMM3076	3.8462	1	0.0499	0.0756	11
OMM5152	7.1429	3	0.0675	0.0762	1111
OMM1389	7.1429	3	0.0675	0.077	1111
OMM3056	6.8571	3	0.0766	0.0783	1111
OMM1539b	6.7241	3	0.0812	0.0824	1111
Ssa0025	4.7931	2	0.091	0.083	121
OMM3041	3.5714	1	0.0588	0.086	11
OMM1232	6.6296	3	0.0847	0.0863	1111
OMY1189UWb	3.5714	1	0.0588	0.0867	11
OMM1277	6.6296	3	0.0847	0.0875	1111
OMM1459	3.5714	1	0.0588	0.0875	11
OMM1460	3.5714	1	0.0588	0.0876	11
OMM5267	6.5714	3	0.0869	0.0904	1111
OMM1096	3.5217	1	0.0606	0.0928	11
OMY1000UW	6.2857	3	0.0985	0.0975	1111
OMM1712	6.3636	3	0.0952	0.1002	1111
OMM5327	6.4444	3	0.0919	0.1065	1111
OMY1212UW	6.3333	3	0.0965	0.1067	1111
CA367675	6.3333	3	0.0965	0.108	1111
OMM3144	6.3077	3	0.0976	0.1161	1111
OMM1357	5.88	3	0.1176	0.1169	1111
OMM1808	6	3	0.1116	0.1195	1111
OMM1182b	3	1	0.0833	0.1214	11
OMM5312	5.7143	3	0.1264	0.1222	1111
OMM1182a	3	1	0.0833	0.124	11
OMM1039	3	1	0.0833	0.1254	11
OMM1312	5.6923	3	0.1276	0.1263	1111
OMM5065	5.6923	3	0.1276	0.1275	1111
OMY105INRA	5.6207	3	0.1316	0.1337	1111
OMM1532	5.4444	3	0.142	0.1478	1111
OMM1408	5.4444	3	0.142	0.1489	1111
OmyRGT46TUF	5.3448	3	0.1482	0.1518	1111
OMM1369	5.3846	3	0.1457	0.1525	1111
OMM1200a	5.3846	3	0.1457	0.1526	1111
OMM1156	4.1538	2	0.1253	0.1529	121
OMM5058	5.3448	3	0.1482	0.1542	1111
OMM1315	5.4286	3	0.143	0.1571	1111
OMM5167	3.6897	2	0.1581	0.1586	121
OMM1170	2.4615	1	0.1167	0.166	11
OMM1382	2.4615	1	0.1167	0.1683	11
OMM1462	2.4615	1	0.1167	0.171	11
CR372971	3.7692	2	0.1519	0.1753	121
OMM1599	5.24	3	0.155	0.1764	1111
OMM1467	5.0769	3	0.1663	0.1809	1111
OMM1746	5.0769	3	0.1663	0.1842	1111
BHMS252	2.2857	1	0.1306	0.185	11
OMM1579	2.2857	1	0.1306	0.1857	11
OMM5138	2.2857	1	0.1306	0.1863	11
OMM1226a	4.92	3	0.1777	0.1961	1111
OMM1711	4.8519	3	0.183	0.2026	1111
OMY13DIA	2.1304	1	0.1444	0.2095	11
OMM1772	4.5714	3	0.206	0.2111	1111
OMM1443	4.4615	3	0.2157	0.2415	1111
OMM1623	4.2593	3	0.2348	0.2419	1111
CB497405	4.2593	3	0.2348	0.2452	1111
OMM3121	1.8148	1	0.1779	0.2463	11
CA055420	4.28	3	0.2328	0.2479	1111
OMM1130	4.2857	3	0.2322	0.2492	1111
OMM1228	4.2857	3	0.2322	0.2514	1111
OMM1200b	4.2414	3	0.2366	0.2563	1111
OMM1159	4.2414	3	0.2366	0.2568	1111
OMM5255	4.3333	3	0.2276	0.2575	1111
OMM1097	1.6897	1	0.1936	0.2624	11
OMM5176	1.6897	1	0.1936	0.264	11
OMM1207	1.6897	1	0.1936	0.2645	11
OMM1345	1.6897	1	0.1936	0.2645	11
OMM5233	1.6897	1	0.1936	0.2655	11
CA061915	1.6897	1	0.1936	0.2657	11
OMM1740	1.6897	1	0.1936	0.2662	11
OMM1636	1.6897	1	0.1936	0.2669	11
OMM1513	1.6897	1	0.1936	0.2688	11
OMM1303	4.1538	3	0.2453	0.2742	1111
OMM1438	3.9655	3	0.2652	0.2752	1111
OMM1606	4.1538	3	0.2453	0.2756	1111
OMM1406	3.963	3	0.2655	0.2798	1111
OMM1368	3.96	3	0.2658	0.2848	1111
OMY1225UW	3.96	3	0.2658	0.2876	1111
OMM1607	3.9524	3	0.2667	0.3014	1111
OMM1375	3.8182	3	0.2818	0.3066	1111
OMM1265	3.8462	3	0.2786	0.3078	1111
BX313739	3.8462	3	0.2786	0.3082	1111
OMM1768	3.8462	3	0.2786	0.3101	1111
OMM1158	3.6897	3	0.297	0.3116	1111
OMM1236	3.6897	3	0.297	0.3128	1111
OMM5026	3.64	3	0.3031	0.3161	1111
OMM1448	3.6667	3	0.2998	0.323	1111
OMM1544	2.2857	2	0.3189	0.3259	121
OMM5108	1.3846	1	0.2393	0.327	11
OMY1177UWa	1.3846	1	0.2393	0.3276	11
OMM5126	1.3846	1	0.2393	0.3278	11
OMM1030	3.7143	3	0.294	0.3314	1111
OMM1451	1.2857	1	0.2568	0.3424	11
OMM5074b	1.2857	1	0.2568	0.3441	11
OMM1632	1.2857	1	0.2568	0.3457	11
One10ASC	1.2857	1	0.2568	0.3473	11
OMY7INRA	3.4545	3	0.3267	0.3501	1111
OMM1221	2.5385	2	0.281	0.3545	121
OMM1415	3.4286	3	0.3301	0.36	1111
OMM1656	3.3704	3	0.338	0.3609	1111
OMM5306	3.4286	3	0.3301	0.3654	1111
OMM1764a	1.9231	2	0.3823	0.3795	121
OMM5035	3.32	3	0.3449	0.3812	1111
Ogo2b	3.2308	3	0.3574	0.3827	1111
OMY120INRAb	3.2609	3	0.3531	0.3878	1111
OMM1288	3.1429	3	0.3701	0.3929	1111
OMM1109	3.1429	3	0.3701	0.3967	1111
OMM5005	3.1429	3	0.3701	0.3978	1111
OMM1295	3.0741	3	0.3803	0.412	1111
OMY1090UW	3.0741	3	0.3803	0.4131	1111
OMM1082	3.0741	3	0.3803	0.4132	1111
OMM5014	1	1	0.3173	0.424	11
OMM1322	1	1	0.3173	0.4248	11
OMY120INRAa	1	1	0.3173	0.426	11
OMM1084	3	3	0.3916	0.4343	1111
OMM1578a	3	3	0.3916	0.4371	1111
OMM1241	2.8667	3	0.4126	0.4392	1111
OMM1412a	0.9259	1	0.3359	0.4416	11
OMM1113	1.6923	2	0.4291	0.4418	121
OMY207UoG	0.9259	1	0.3359	0.4422	11
OMM3044	0.9259	1	0.3359	0.4428	11
OMM1603	0.9259	1	0.3359	0.4447	11
OMM1226b	2.68	3	0.4436	0.4547	1111
OMM1362	0.8621	1	0.3532	0.4578	11
OMM1582	0.8621	1	0.3532	0.4587	11
OMM1066	0.8621	1	0.3532	0.459	11
OMM5116	0.8621	1	0.3532	0.4591	11
OMM1118	2.7778	3	0.4272	0.4623	1111
OMM1423	2.7778	3	0.4272	0.4632	1111
OMM5213	2.7778	3	0.4272	0.4639	1111
GH1INRA	1.64	2	0.4404	0.4725	121
OMM1107	2.5862	3	0.4599	0.4986	1111
OMM1508	2.5714	3	0.4625	0.5013	1111
OMM3120	2.2857	3	0.5153	0.5215	1111
OMM1306	2.6154	3	0.4548	0.5266	1111
OMM5165a	2.6154	3	0.4548	0.53	1111
OMM3027	2.4286	3	0.4883	0.5436	1111
OMM1418	2.36	3	0.5011	0.5443	1111
OMM1275	2.36	3	0.5011	0.5444	1111
OMM3111	1.3571	2	0.5073	0.5475	121
OMM1433	1.3571	2	0.5073	0.5482	121
OMM1150	0.6154	1	0.4328	0.5549	11
OMM1201	0.6154	1	0.4328	0.5563	11
OMM1337	0.5714	1	0.4497	0.5702	11
OMM1211	0.5714	1	0.4497	0.5704	11
OMM3102	0.5714	1	0.4497	0.5705	11
CR373404	0.5714	1	0.4497	0.5714	11
BX863758	0.5714	1	0.4497	0.5732	11
OMM1643	0.5714	1	0.4497	0.5733	11
OMM1749	0.5714	1	0.4497	0.5735	11
OMM1584	2.3333	3	0.5062	0.5786	1111
OMM5143	2.1852	3	0.5349	0.5796	1111
OMM1516	2.1852	3	0.5349	0.5805	1111
OMM5090	2.3333	3	0.5062	0.5806	1111
OMM1729	2.1852	3	0.5349	0.5816	1111
OMM1124a	2.3333	3	0.5062	0.5821	1111
OMM1238	2.2174	3	0.5285	0.5882	1111
OMM5164	2.04	3	0.5641	0.6168	1111
OMM1341	1.08	2	0.5827	0.632	121
OMYRGT17TUF	2	3	0.5724	0.6413	1111
OMM1220	1.8889	3	0.5958	0.6472	1111
OMM1134b	1.8889	3	0.5958	0.6481	1111
OMM5298	0.4286	1	0.5127	0.6646	11
OMM1739	0.4286	1	0.5127	0.6656	11
OMM1055	0.931	2	0.6278	0.6711	121
OMM5044	1.6923	3	0.6386	0.6745	1111
OMM5281	1.6923	3	0.6386	0.6745	1111
OMM5198	1.6923	3	0.6386	0.6776	1111
OMM1338	0.3913	1	0.5316	0.6786	11
OMM1449	1.5926	3	0.6611	0.6852	1111
OMM1093	1.6	3	0.6594	0.6896	1111
OMY1032U	0.36	1	0.5485	0.6923	11
OMM5316	0.3333	1	0.5637	0.6983	11
OMM1559	0.3333	1	0.5637	0.6995	11
OMM3099	0.3333	1	0.5637	0.7002	11
OMM1436	0.3333	1	0.5637	0.7012	11
OMM1036	1.6667	3	0.6444	0.7017	1111
OMM5261	0.3333	1	0.5637	0.7024	11
OMM1439	0.3103	1	0.5775	0.71	11
OMM1715a	0.3103	1	0.5775	0.7103	11
OMM1412b	0.3103	1	0.5775	0.7108	11
BX087219	0.3103	1	0.5775	0.7112	11
OMM1092	0.3103	1	0.5775	0.712	11
OMYRGT32TUF	0.3103	1	0.5775	0.7126	11
OMM1657a	0.8182	2	0.6643	0.7292	121
OMM5217	1.5217	3	0.6773	0.731	1111
OMM3042	1.4286	3	0.6989	0.7412	1111
OMM3022	1.4286	3	0.6989	0.7425	1111
OMM5216	1.6364	3	0.6512	0.745	1111
OMM1231	1.4	3	0.7055	0.7546	1111
OMM1085	1.4	3	0.7055	0.7555	1111
OmyRGT6TUFa	1.4	3	0.7055	0.7559	1111
OMM1076	1.4211	3	0.7006	0.7652	1111
OMM1619	1.2963	3	0.73	0.7756	1111
OMM1080	1.2963	3	0.73	0.7764	1111
BX082639	1.2963	3	0.73	0.7769	1111
OMM1660	1.2963	3	0.73	0.7773	1111
OMM1313	1.2963	3	0.73	0.7776	1111
OMM1325	1.1429	3	0.7667	0.7847	1111
OMM5254	1.3846	3	0.7091	0.7875	1111
OMY1189UWa	1.1429	3	0.7667	0.7881	1111
OMM1042	1.5	3	0.6823	0.7883	1111
OMYOGT4TUF	1.1429	3	0.7667	0.7889	1111
Ssa20_19NUIG	1.3846	3	0.7091	0.7893	1111
OMYFGT2TUF	1.3846	3	0.7091	0.7894	1111
OMM1491	1.3846	3	0.7091	0.7904	1111
OMM1628	1.2069	3	0.7514	0.7944	1111
OMM1261	1.1739	3	0.7593	0.8126	1111
BX311224	0.4074	2	0.8157	0.8221	121
OMM5133	0.4074	2	0.8157	0.8227	121
OMY7iiDIASb	1.08	3	0.7819	0.8295	1111
OMM5153	1.08	3	0.7819	0.8314	1111
OMYRGT8TUF	0.1818	1	0.6698	0.8322	11
OMM1309	1	3	0.8013	0.8444	1111
OMM1355	0.1538	1	0.6949	0.8449	11
OMM1367	0.1538	1	0.6949	0.8449	11
OMM5179	0.1538	1	0.6949	0.8451	11
BX873975	0.1538	1	0.6949	0.8454	11
OMM5309	1	3	0.8013	0.8458	1111
OMM1270	0.1538	1	0.6949	0.8471	11
OMM1391b	0.1538	1	0.6949	0.8477	11
OMM5074a	0.1429	1	0.7055	0.8502	11
OMM5121	0.1429	1	0.7055	0.8504	11
OMM1194	0.1429	1	0.7055	0.8513	11
OMM1776	0.1429	1	0.7055	0.8515	11
OMM5025	0.1429	1	0.7055	0.8524	11
OMM1549b	0.931	3	0.8179	0.8585	1111
OMM1075	0.931	3	0.8179	0.8596	1111
OMM1775	1	3	0.8013	0.8717	1111
OMM1543	0.8571	3	0.8358	0.8916	1111
OMM1202a	0.8571	3	0.8358	0.893	1111
OMM1784	0.8571	3	0.8358	0.8933	1111
OMM1191	0.8571	3	0.8358	0.8943	1111
OMM1670	0.76	3	0.859	0.8943	1111
OMM3142	0.8571	3	0.8358	0.8946	1111
BX310634	0.8571	3	0.8358	0.8949	1111
OMM5162	0.7037	3	0.8723	0.9046	1111
OMY105DU	0.7037	3	0.8723	0.9046	1111
OMM1209	0.7037	3	0.8723	0.9047	1111
OMM1089	0.7692	3	0.8568	0.9108	1111
OMY4DIAS	0.7692	3	0.8568	0.9115	1111
OMM1510	0.7692	3	0.8568	0.9122	1111
OMM1753	0.6552	3	0.8837	0.9144	1111
OMM5156	0.6552	3	0.8837	0.9156	1111
OMM1302	0.5714	3	0.9029	0.9252	1111
OMYFGT18TUF	0.4615	3	0.9273	0.9586	1111
OMM1661	0.4615	3	0.9273	0.9592	1111
OMM1198b	0.4615	3	0.9273	0.9594	1111
OMYRGT51TUF	0.4615	3	0.9273	0.9596	1111
OMM1135	0.5238	3	0.9136	0.9634	1111
OMM5160	0.4783	3	0.9236	0.9671	1111
OMM1298	0.4783	3	0.9236	0.9675	1111
OMM5195	0.2143	2	0.8984	0.9676	121
OMM1468	0.44	3	0.9319	0.972	1111
SSA439NCVM	0.4074	3	0.9387	0.9732	1111
OMM5054	0.4074	3	0.9387	0.9737	1111
OMM1405	0.4074	3	0.9387	0.9738	1111
OMY110INRA	0.4074	3	0.9387	0.9743	1111
BX887563	0.5	3	0.9189	0.9855	1111
OMM1310	0.4	3	0.9402	0.9894	1111
OMM1124b	0.3333	3	0.9536	0.9917	1111
OMM5324	0.2857	3	0.9627	0.9932	1111
OMY1013UW	0.2857	3	0.9627	0.9933	1111
OMY1002UW	0.2857	3	0.9627	0.9933	1111
OMM1665	0.2857	3	0.9627	0.9935	1111
OMM1756	0.2857	3	0.9627	0.9935	1111
OMM1539a	0.2857	3	0.9627	0.9936	1111
OMM1214	0.2857	3	0.9627	0.9937	1111
BHMS373	0	1	1	1	11
OMM1002	0	1	1	1	11
OMM1026	0.0345	1	0.8527	1	11
OMM1131	0.1538	3	0.9847	1	1111
OMM1192	0	1	1	1	11
OMM1196	0.0476	1	0.8273	1	11
OMM1263	0.0345	1	0.8527	1	11
OMM1330b	0	1	1	1	11
OMM1352	0.1538	3	0.9847	1	1111
OMM1356	0.037	1	0.8474	1	11
OMM1391a	0	1	1	1	11
OMM1421	0.04	1	0.8415	1	11
OMM1444b	0	1	1	1	11
OMM1465	0.1538	3	0.9847	1	1111
OMM1549a	0.0345	1	0.8527	1	11
OMM1563	0.1304	3	0.988	1	1111
OMM1566	0.0526	1	0.8185	1	11
OMM1573	0	1	1	1	11
OMM1657b	0	1	1	1	11
OMM1658	0.0345	1	0.8527	1	11
OMM1669	0	1	1	1	11
OMM1774	0.0345	1	0.8527	1	11
OMM1780	0.037	1	0.8474	1	11
OMM3080	0	1	1	1	11
OMM3092	0.0345	1	0.8527	1	11
OMM5062	0.1538	3	0.9847	1	1111
OMM5099	0	1	1	1	11
OMM5100	0	1	1	1	11
OMM5109	0.0345	1	0.8527	1	11
OMM5203	0	1	1	1	11
OMM5204	0.037	1	0.8474	1	11
OMM5219	0.04	1	0.8415	1	11
OMM5288	0.0435	1	0.8348	1	11
OMY1UoG	0	3	1	1	1111
OMY1177UWb	0	1	1	1	11
OmyRGT6TUFb	0.04	1	0.8415	1	11
OMYFGT24TUF	0.037	1	0.8474	1	11
OMYRGT28TUF	0.1034	3	0.9914	1	1111
